# Supplementary material for: A multiplexed, automated evolution pipeline enables scalable discovery and characterization of biosensors
Source: Nat Commun. 2021 Mar 4;12:1437. doi: 10.1038/s41467-021-21716-0 (PMC7933316; doi:10.1038/s41467-021-21716-0)
Supplement: Supplementary file 4 — Supplementary Data 3 [file 41467_2021_21716_MOESM4_ESM.xlsx]

## Sheet: Summary_SI
GenBank	ID#	Name	Source	Mutations	-target																	+Aciclovir@1.0uM						+Aciclovir@5.0uM						+Aciclovir@20.0uM						+Aciclovir@100.0uM						+Gardiquimod@20.0nM
Accession					Rep1	Rep2	Rep3	Rep4	Rep5	Rep6	Rep7	Rep8	Rep9	Rep10	Rep11	Rep12	Rep13	Rep14	µ	µ-SEM	µ+SEM	Rep1	Rep2	Rep3	µ	µ-SEM	µ+SEM	Rep1	Rep2	Rep3	µ	µ-SEM	µ+SEM	Rep1	Rep2	Rep3	µ	µ-SEM	µ+SEM	Rep1	Rep2	Rep3	µ	µ-SEM	µ+SEM	Rep1	Rep2	Rep3	µ
MW026249	306997006	Acic-006	N38-R98W		20	24	29	26	34	35	37	36	25	37	22	27	24	22	28	28	29	19	23	19	20	20	21	11	10	10	10	10	10	2	4	4	3	3	4	5	2	1	2	2	3	36	32	34	34
MW026250	323092145	Acic-145	mutate(493,T64G)	T64G(Acic-493),C32G(Acic-777)	95	94	90	91	93	92	95	93	94	92	93	91	NaN	NaN	93	93	93	89	87	90	89	88	89	75	81	NaN	78	77	80	56	52	NaN	54	53	55	17	18	NaN	17	17	18	94	89	94	93
MW026251	371241485	Acic-485	mutate(493,G32C)	G32C(Acic-493),G64T(Acic-777)	94	93	94	94	93	96	91	95	94	95	95	94	NaN	NaN	94	94	94	93	90	94	93	92	93	87	89	NaN	88	87	88	53	64	NaN	59	56	61	27	26	NaN	27	26	27	95	94	93	94
MW026252	302961492	Acic-492	revert(711)	C50T(Acic-711)	96	93	95	95	93	92	93	93	97	99	96	95	96	96	95	95	95	92	98	93	95	94	96	90	89	91	90	89	90	71	71	69	71	70	71	31	30	29	30	30	30	95	95	96	95
MW026253	302961493	Acic-493	revert(758)	C50T(Acic-758),G64T(Acic-145),C32G(Acic-485)	94	94	93	93	94	92	95	96	92	95	96	94	96	95	94	94	95	89	93	93	92	91	92	86	85	88	86	86	87	52	64	63	60	57	62	26	24	25	25	25	25	97	91	91	93
MW026254	302893631	Acic-631	N41-R122W	C65A(Acic-711)	77	85	84	82	86	82	89	82	83	NaN	NaN	NaN	NaN	NaN	84	84	84	77	73	NaN	75	74	76	51	NaN	NaN	51	51	51	24	NaN	NaN	24	24	24	11	NaN	NaN	11	11	11	89	83	87	86
MW026255	302349711	Acic-711	N35-R90W	A65C(Acic-631),T50C(Acic-492)	34	44	48	45	40	51	59	51	42	30	34	40	37	34	42	41	42	32	31	29	31	30	32	15	15	15	15	15	15	7	6	6	6	6	7	7	2	2	3	3	4	54	54	42	50
MW026256	302357758	Acic-758	N35-R74W	T50C(Acic-493)	31	26	30	26	29	33	41	33	32	34	23	28	26	24	30	29	30	26	25	19	24	22	25	10	10	10	10	10	10	5	4	4	4	4	5	3	1	1	2	2	2	38	40	31	36
MW026257	389820777	Acic-777	mutate(493,T64G,G32C)	G32C(Acic-145),T64G(Acic-485)	96	95	93	90	90	90	92	95	92	96	93	92	NaN	NaN	93	93	93	94	93	89	92	91	93	79	82	NaN	80	80	81	46	52	NaN	49	48	51	21	19	NaN	20	20	21	93	93	98	96
MW026258	44210	GRz-AGTT/ACAA	Control		95	96	97	97	96	95	98	92	NaN	81	99	99	NaN	NaN	97	96	97	93	98	100	98	97	99	88	100	NaN	98	95	99	96	100	NaN	99	98	99	95	94	NaN	95	94	95	96	93	95	95
MW026259	44222	GRz-AGTT/GTGA	Control	T13A(GRz-TGTT/GTGA)	89	93	94	90	97	95	86	94	82	NaN	98	99	NaN	NaN	94	94	94	97	97	97	97	97	97	99	99	NaN	99	99	99	95	98	NaN	97	96	98	98	98	NaN	98	98	98	96	95	87	94
MW026260	276549	GRz-CAGG/AGTT	Control	T14A(GRz-CTGG/AGTT)	79	78	80	84	77	83	76	76	81	89	91	97	NaN	NaN	84	84	85	78	85	98	91	86	94	79	97	NaN	91	87	95	62	97	NaN	88	78	94	73	92	NaN	85	80	89	71	80	76	76
MW026261	48215	GRz-CGTC/AGTT	Control		82	87	88	89	88	85	88	77	66	NaN	94	98	NaN	NaN	88	87	88	96	81	99	96	93	98	86	98	NaN	94	91	96	88	97	NaN	94	91	95	86	94	NaN	90	88	92	88	87	85	87
MW026262	12350	GRz-CTGG/AGTT	Control	A14T(GRz-CAGG/AGTT)	48	59	64	64	67	73	71	66	57	NaN	95	91	NaN	NaN	72	71	73	57	69	92	76	69	82	75	89	NaN	83	79	86	55	96	NaN	85	73	92	51	80	NaN	67	60	74	61	67	59	63
MW026263	12579	GRz-CTTT/CAGA	Control		68	73	70	73	77	68	73	54	76	76	92	95	NaN	NaN	77	76	78	72	72	93	82	77	86	74	92	NaN	85	80	89	70	97	NaN	90	82	94	70	83	NaN	77	74	80	77	79	59	72
MW026264	48444	GRz-CTTT/GCGG	Control		80	84	87	80	80	83	81	82	80	87	98	95	NaN	NaN	87	86	87	88	85	98	93	90	95	86	96	NaN	92	90	94	85	96	NaN	93	90	95	84	90	NaN	87	86	89	87	89	72	84
MW026265	17848	GRz-GGAG/AAAT	Control		92	99	94	96	96	94	95	95	NaN	NaN	99	99	NaN	NaN	97	97	97	98	95	100	99	98	99	94	100	NaN	99	98	99	92	100	NaN	98	96	99	95	98	NaN	96	96	97	89	95	92	92
MW026266	50462	GRz-GGCT/AGCT	Control		98	93	98	97	97	94	95	95	NaN	92	98	99	NaN	NaN	97	96	97	94	93	98	96	95	96	97	99	NaN	99	98	99	94	98	NaN	97	96	97	95	98	NaN	97	96	97	96	97	89	95
MW026267	30335	GRz-TACA/AGCT	Control		87	98	94	95	93	95	93	92	94	92	98	99	NaN	NaN	95	95	95	94	93	99	97	95	98	95	99	NaN	98	97	99	92	99	NaN	97	95	98	93	98	NaN	96	95	97	95	93	92	93
MW026268	52484	GRz-TACA/GTGA	Control		92	96	99	99	99	88	95	98	98	97	98	100	NaN	NaN	98	98	98	93	97	97	96	95	96	98	99	NaN	99	99	99	92	98	NaN	96	95	97	97	99	NaN	98	98	99	97	94	99	97
MW026269	52639	GRz-TACT/CAGA	Control		98	98	96	98	98	98	98	99	98	98	99	99	NaN	NaN	98	98	98	97	99	99	98	98	99	98	99	NaN	99	98	99	97	100	NaN	99	99	100	96	98	NaN	97	97	98	98	96	98	98
MW026270	52858	GRz-TATC/TTAA	Control		97	95	97	97	98	96	98	99	99	99	99	100	NaN	NaN	98	98	98	97	93	99	98	97	98	96	99	NaN	98	97	99	100	100	NaN	100	100	100	98	99	NaN	99	99	99	97	98	98	98
MW026271	52908	GRz-TATG/AGAA	Control		99	97	98	99	99	99	96	99	NaN	NaN	98	99	NaN	NaN	99	99	99	96	99	99	98	98	99	98	99	NaN	99	98	99	NaN	99	NaN	99	99	99	96	99	NaN	99	98	99	97	NaN	98	98
MW026272	53009	GRz-TCAG/GTGA	Control		NaN	NaN	90	93	90	90	NaN	91	NaN	NaN	96	95	NaN	NaN	92	92	93	NaN	NaN	98	98	98	98	95	95	NaN	95	95	95	94	98	NaN	97	96	97	93	97	NaN	95	94	96	90	NaN	98	95
MW026273	31700	GRz-TCCG/ATTA	Control		72	90	87	88	82	91	82	80	90	81	98	97	NaN	NaN	89	88	89	89	87	99	94	91	96	83	98	NaN	94	90	96	75	98	NaN	93	87	97	85	92	NaN	89	87	90	85	89	79	85
MW026274	53393	GRz-TGCA/AAGA	Control	C34A(GRz-TGCA/CAGA)	99	97	98	99	99	99	98	98	94	99	100	99	NaN	NaN	99	99	99	100	99	100	99	99	100	98	99	NaN	98	98	99	100	100	NaN	100	100	100	96	100	NaN	99	98	99	98	100	97	99
MW026275	32490	GRz-TGCA/AGGG	Control	T34A(GRz-TGCA/TGGG)	98	95	96	98	96	93	97	97	98	NaN	99	97	NaN	NaN	97	97	97	96	93	98	96	95	97	95	99	NaN	98	97	99	95	97	NaN	96	96	97	98	96	NaN	97	97	97	97	95	94	96
MW026276	32491	GRz-TGCA/AGTT	Control	C34A(GRz-TGCA/CGTT)	93	97	95	97	94	98	97	96	NaN	97	99	96	NaN	NaN	97	97	97	89	95	98	95	93	96	92	97	NaN	95	94	97	93	99	NaN	98	96	99	90	95	NaN	93	92	94	94	89	96	93
MW026277	53422	GRz-TGCA/ATAG	Control		96	97	98	96	97	99	96	99	98	94	100	99	NaN	NaN	98	98	98	96	98	99	98	97	98	98	99	NaN	99	98	99	95	100	NaN	99	98	99	98	97	NaN	97	97	97	97	96	97	97
MW026278	53434	GRz-TGCA/CAGA	Control	A34C(GRz-TGCA/AAGA),C16A(GRz-TGCC/CAGA)	98	99	99	97	98	98	97	99	NaN	96	99	99	NaN	NaN	98	98	99	99	97	100	99	98	99	97	100	NaN	99	99	100	94	99	NaN	97	96	98	98	98	NaN	98	98	98	96	96	99	98
MW026279	291571	GRz-TGCA/CGCG	Control		69	79	81	83	85	74	84	83	NaN	74	98	92	NaN	NaN	85	84	86	81	83	94	87	85	90	72	96	NaN	89	82	93	88	97	NaN	94	92	96	89	83	NaN	86	85	88	86	93	79	87
MW026280	32495	GRz-TGCA/CGTT	Control	A34C(GRz-TGCA/AGTT)	89	96	95	91	91	89	85	88	NaN	88	98	97	NaN	NaN	93	92	93	96	94	98	97	96	97	90	99	NaN	97	95	99	84	99	NaN	96	92	98	95	94	NaN	95	94	95	94	91	85	91
MW026281	32496	GRz-TGCA/CTTG	Control		78	82	87	82	81	83	81	79	NaN	NaN	92	95	NaN	NaN	85	85	86	80	95	97	93	90	95	79	97	NaN	91	87	95	75	95	NaN	89	83	92	87	90	NaN	88	88	89	81	79	90	84
MW026282	53490	GRz-TGCA/TGGG	Control	A34T(GRz-TGCA/AGGG)	94	95	95	95	98	92	90	96	NaN	NaN	99	98	NaN	NaN	96	96	96	95	93	97	95	94	96	95	100	NaN	99	98	99	97	100	NaN	99	98	99	96	97	NaN	96	96	97	95	95	98	96
MW026283	53527	GRz-TGCC/CAGA	Control	A16C(GRz-TGCA/CAGA)	98	95	97	98	97	96	99	99	NaN	NaN	99	99	NaN	NaN	98	98	98	94	96	100	98	96	99	92	99	NaN	97	96	98	97	100	NaN	99	98	99	94	98	NaN	96	96	97	98	98	99	98
MW026284	53587	GRz-TGCT/GTGA	Control	T34G(GRz-TGCT/TTGA),T15C(GRz-TGTT/GTGA)	99	93	98	96	96	96	97	99	NaN	98	99	99	NaN	NaN	98	98	98	94	96	99	98	96	98	99	99	NaN	99	99	99	97	100	NaN	99	98	99	98	99	NaN	99	99	99	97	99	95	98
MW026285	53588	GRz-TGCT/TTGA	Control	G34T(GRz-TGCT/GTGA)	98	97	99	99	99	95	95	96	98	98	99	100	NaN	NaN	98	98	98	99	99	100	99	99	100	99	99	NaN	99	99	99	97	100	NaN	99	99	100	97	99	NaN	98	98	98	98	100	99	99
MW026286	53926	GRz-TGTA/AAAT	Control		95	98	95	96	97	94	92	97	94	92	99	100	NaN	NaN	97	96	97	95	97	99	98	97	98	95	98	NaN	97	96	98	98	99	NaN	99	99	99	97	97	NaN	97	97	97	98	94	99	97
MW026287	54333	GRz-TGTG/ATTA	Control		100	98	98	97	99	99	97	97	98	98	99	100	NaN	NaN	99	99	99	99	99	100	99	99	100	96	100	NaN	99	98	99	99	100	NaN	100	99	100	96	99	NaN	99	98	99	98	99	98	99
MW026288	54334	GRz-TGTG/CATA	Control		99	95	99	98	98	95	97	98	95	98	100	99	NaN	NaN	98	98	98	97	98	100	99	98	99	98	99	NaN	99	99	99	95	100	NaN	99	98	100	98	98	NaN	98	98	98	96	97	99	98
MW026289	54335	GRz-TGTG/GTGA	Control	T16G(GRz-TGTT/GTGA)	97	97	98	98	96	99	97	95	NaN	NaN	98	100	NaN	NaN	98	98	98	96	95	97	96	96	96	97	100	NaN	99	98	99	99	99	NaN	99	99	99	93	98	NaN	96	95	97	98	91	95	96
MW026290	54380	GRz-TGTT/ACTA	Control		99	97	98	97	98	98	94	99	96	98	99	100	NaN	NaN	98	98	98	94	97	99	97	96	98	99	99	NaN	99	99	99	99	100	NaN	100	99	100	100	99	NaN	99	99	100	96	96	98	97
MW026291	54385	GRz-TGTT/ATAA	Control		99	99	99	100	99	98	99	99	96	97	100	99	NaN	NaN	99	99	99	97	98	100	99	98	99	96	99	NaN	98	98	99	98	100	NaN	99	99	100	99	99	NaN	99	99	99	98	98	98	98
MW026292	54386	GRz-TGTT/GTGA	Control	A13T(GRz-AGTT/GTGA),C15T(GRz-TGCT/GTGA),G16T(GRz-TGTG/GTGA)	96	96	97	96	99	95	95	94	NaN	NaN	98	100	NaN	NaN	97	97	97	99	97	99	99	98	99	96	99	NaN	98	98	99	98	99	NaN	99	99	99	97	99	NaN	98	98	98	97	97	95	97
MW026293	54597	GRz-TTGA/GTGA	Control		96	92	95	97	98	96	94	94	98	98	98	98	NaN	NaN	97	97	97	99	93	98	98	97	99	95	100	NaN	99	97	99	96	99	NaN	98	98	99	97	98	NaN	98	97	98	95	94	97	96
MW026294	54704	GRz-TTGT/AAAA	Control		99	98	98	99	98	100	95	97	98	99	99	100	NaN	NaN	99	99	99	99	97	100	99	99	99	97	100	NaN	99	98	99	97	100	NaN	99	98	100	98	99	NaN	99	98	99	98	98	98	98
MW026295	54711	GRz-TTGT/CAGA	Control	T36G(GRz-TTGT/CATA)	97	92	98	96	95	94	98	97	NaN	98	100	99	NaN	NaN	97	97	98	98	99	99	99	99	99	96	100	NaN	99	98	99	100	99	NaN	99	99	100	96	98	NaN	97	97	98	97	96	97	97
MW026296	54712	GRz-TTGT/CATA	Control	G36T(GRz-TTGT/CAGA)	98	95	95	97	98	94	99	98	99	99	99	99	NaN	NaN	98	98	98	95	94	99	97	96	98	97	100	NaN	99	99	100	97	98	NaN	98	98	98	96	99	NaN	98	97	99	94	96	98	96
MW026297	54735	GRz-TTTA/AGGG	Control		89	94	90	92	91	87	96	95	NaN	NaN	99	97	NaN	NaN	94	94	95	97	93	96	95	95	96	90	98	NaN	96	94	97	96	99	NaN	98	97	99	96	91	NaN	94	93	95	92	90	87	90
MW026298	431085020	Gard-020	N51-R267		86	85	89	89	91	89	91	91	NaN	NaN	NaN	NaN	NaN	NaN	89	89	89	87	89	NaN	88	88	89	86	NaN	NaN	86	86	86	92	NaN	NaN	92	92	92	88	NaN	NaN	88	88	88	68	66	85	74
MW026299	430091216	Gard-216	N48-R189	A39G(Gard-544),A28C(Gard-428),G31A(Gard-435)	81	79	81	79	82	82	79	84	77	NaN	NaN	NaN	NaN	NaN	81	80	81	84	81	NaN	83	82	84	84	NaN	NaN	84	84	84	84	NaN	NaN	84	84	84	85	NaN	NaN	85	85	85	71	66	83	74
MW026300	429554337	Gard-337	N45-R102	A9C(Gard-674),A36G(Gard-544),G13A(Gard-910)	97	96	94	93	96	94	92	95	94	99	NaN	NaN	NaN	NaN	95	95	96	93	94	NaN	94	94	94	96	NaN	NaN	96	96	96	97	NaN	NaN	97	97	97	95	NaN	NaN	95	95	95	92	91	95	93
MW026301	430977424	Gard-424	N49-R237	-15A(Gard-664)	89	91	86	86	86	87	87	89	NaN	NaN	NaN	NaN	NaN	NaN	88	88	88	83	86	NaN	85	84	85	87	NaN	NaN	87	87	87	88	NaN	NaN	88	88	88	86	NaN	NaN	86	86	86	79	75	87	81
MW026302	430101439	Gard-439	N48-R189		80	80	82	83	87	86	87	80	80	NaN	NaN	NaN	NaN	NaN	83	83	83	82	88	NaN	85	84	87	88	NaN	NaN	88	88	88	88	NaN	NaN	88	88	88	86	NaN	NaN	86	86	86	73	64	82	74
MW026303	429577544	Gard-544	N45-R102	G36A(Gard-337),G39A(Gard-216)	95	92	95	94	93	95	94	97	91	99	NaN	NaN	NaN	NaN	95	95	96	96	89	NaN	93	92	95	90	NaN	NaN	90	90	90	96	NaN	NaN	96	96	96	93	NaN	NaN	93	93	93	93	91	96	93
MW026304	430093547	Gard-547	N48-R189	A28T(Gard-664),G31A(Gard-438)	77	82	82	82	85	87	86	83	74	NaN	NaN	NaN	NaN	NaN	82	82	83	83	85	NaN	84	84	85	84	NaN	NaN	84	84	84	86	NaN	NaN	86	86	86	85	NaN	NaN	85	85	85	71	69	81	74
MW026305	431480646	Gard-646	N51-R267	T59C(Gard-611)	86	88	88	88	90	94	91	88	NaN	NaN	NaN	NaN	NaN	NaN	90	89	90	92	87	NaN	89	88	91	86	NaN	NaN	86	86	86	95	NaN	NaN	95	95	95	92	NaN	NaN	92	92	92	68	69	87	76
MW026306	430263664	Gard-664	N48-R189	T28A(Gard-547),A15-(Gard-424),A36G(Gard-428)	79	73	79	82	77	82	79	81	74	NaN	NaN	NaN	NaN	NaN	79	78	79	77	83	NaN	80	79	82	78	NaN	NaN	78	78	78	80	NaN	NaN	80	80	80	83	NaN	NaN	83	83	83	71	72	79	74
MW026307	429566674	Gard-674	N45-R102	C9A(Gard-337)	97	94	94	96	94	92	96	96	94	96	NaN	NaN	NaN	NaN	95	95	95	95	97	NaN	96	96	96	97	NaN	NaN	97	97	97	95	NaN	NaN	95	95	95	93	NaN	NaN	93	93	93	94	89	95	93
MW026308	429577910	Gard-910	N45-R102	A13G(Gard-337)	94	94	94	94	95	95	91	95	90	95	NaN	NaN	NaN	NaN	94	94	94	97	96	NaN	96	96	97	97	NaN	NaN	97	97	97	93	NaN	NaN	93	93	93	96	NaN	NaN	96	96	96	92	93	94	93
MW026309	297584281	Nosc-281	N38-mut	C17A(Nosc-786)	36	34	34	35	29	39	38	38	22	37	22	17	22	22	30	29	30	28	39	23	30	27	32	39	25	22	28	25	31	36	24	26	29	27	31	32	23	22	26	24	27	34	41	31	35
MW026310	300347311	Nosc-311	revert(786)	C80T(Nosc-786),C18T(Nosc-379),G19T(Nosc-441)	94	86	87	87	89	85	77	93	88	98	91	74	90	93	90	89	90	77	91	79	83	80	86	89	84	88	87	86	88	89	83	91	88	87	89	86	82	89	86	84	87	89	90	91	90
MW026311	302109352	Nosc-352	N38-mut	T94G(Nosc-700),T18C(Nosc-512)	9	5	6	4	5	3	2	2	1	6	4	3	4	4	4	4	4	2	6	3	3	3	4	3	4	3	3	3	3	7	4	4	5	4	5	8	3	3	4	3	5	4	5	5	5
MW026312	301844379	Nosc-379	revert(700)	C80T(Nosc-700),T18C(Nosc-311),C15A(Nosc-587)	94	81	89	84	83	84	78	91	76	86	90	80	90	90	86	86	87	84	90	84	86	85	87	77	85	86	83	82	85	87	85	89	87	86	88	86	83	87	86	85	86	87	83	89	87
MW026313	301844441	Nosc-441	mutate(311,T19G)	T19G(Nosc-311)	96	94	95	93	94	92	92	93	95	88	94	90	NaN	NaN	93	93	93	92	93	93	93	92	93	89	92	NaN	91	90	91	89	93	NaN	91	90	92	92	92	NaN	92	92	92	93	93	95	94
MW026314	298476512	Nosc-512	N38-mut	T94G(Nosc-786),C18T(Nosc-352)	4	4	6	5	7	5	11	8	6	6	4	2	3	5	5	5	5	6	5	3	4	4	5	4	3	3	4	3	4	5	3	4	4	4	4	5	3	3	4	3	4	7	3	4	5
MW026315	322345587	Nosc-587	mutate(379,A15C)	A15C(Nosc-379)	95	93	92	93	91	93	89	94	85	94	93	87	NaN	NaN	92	92	92	97	95	90	94	93	95	90	90	NaN	90	90	90	93	91	NaN	92	92	92	95	89	NaN	92	91	93	94	88	91	91
MW026316	297297700	Nosc-700	N38-mut	T18C(Nosc-786),T80C(Nosc-379),G94T(Nosc-352)	16	19	19	16	25	17	17	31	7	15	14	12	16	16	17	16	17	12	20	14	15	14	17	20	16	14	17	16	18	18	15	16	16	16	17	14	14	14	14	14	14	20	21	19	20
MW026317	302350716	Nosc-716	N35-174W		31	34	39	38	35	35	42	31	37	28	27	29	23	20	32	31	32	38	42	30	37	34	39	37	31	22	29	27	32	36	31	22	29	27	32	40	31	22	30	28	33	38	41	32	37
MW026318	297120786	Nosc-786	N31-R84	C18T(Nosc-700),A17C(Nosc-281),G94T(Nosc-512),T80C(Nosc-311)	22	26	25	23	29	28	24	29	17	29	19	12	17	17	22	22	23	15	24	16	18	16	19	25	19	18	20	19	22	27	18	20	22	20	23	24	16	17	19	17	20	27	30	27	28
MW026319	264975027	SRet-027	N24-R72B	T16A(SRet-148)	68	71	66	67	64	70	66	63	75	81	64	64	69	72	69	68	69	65	69	62	65	64	67	62	65	71	66	64	68	68	63	71	67	66	68	66	66	73	68	67	70	68	68	68	68
MW026320	261170046	SRet-046	N24-R72B	A19C(SRet-584),G19C(SRet-493),G45A(SRet-253)	93	88	90	87	90	89	80	97	89	91	92	88	93	93	91	90	91	84	87	89	87	86	87	88	88	93	90	89	91	90	90	93	91	90	92	87	87	94	90	89	91	87	91	95	92
MW026321	265968114	SRet-114	N37-R198W	T29C(SRet-493)	30	24	25	25	22	26	34	28	29	31	23	23	27	32	27	27	27	22	19	23	21	20	22	27	24	30	27	26	28	24	24	29	25	24	26	24	24	30	26	25	27	22	26	22	23
MW026322	261071338	SRet-1338	N22-R38W		89	90	90	91	92	88	88	87	87	88	87	87	85	83	88	88	89	90	89	88	89	89	89	87	89	85	87	87	88	92	89	85	89	88	90	90	90	88	89	89	89	89	89	92	90
MW026323	264977148	SRet-148	N41-R206W	G44T(SRet-760),A16T(SRet-027)	83	79	82	85	85	76	82	82	74	NaN	NaN	NaN	85	81	81	81	82	84	82	NaN	83	82	84	87	NaN	89	88	87	88	88	NaN	75	83	79	85	85	NaN	83	84	83	84	83	84	82	83
MW026324	316638173	SRet-173	revert(313)	C29T(SRet-313)	79	80	75	79	77	78	84	84	74	83	81	79	80	81	80	79	80	81	74	80	79	77	80	79	80	81	80	80	80	78	80	81	80	79	80	83	81	84	83	82	83	77	79	78	78
MW026325	292442068	SRet-2068	N33-R150W	T29C(SRet-672)	25	31	24	25	25	25	31	34	29	22	25	26	31	36	28	27	28	22	22	25	23	22	23	22	26	35	27	25	29	21	25	32	26	24	28	26	26	35	29	27	30	23	28	25	25
MW026326	261073218	SRet-218	N22-R38W		71	69	60	63	65	57	72	57	54	69	62	63	62	63	63	63	64	66	66	58	64	62	65	57	61	65	61	60	62	64	59	65	63	62	64	60	63	68	64	63	65	65	60	66	64
MW026327	260752223	SRet-223	N22-R38W		86	88	87	85	84	82	82	79	86	89	79	81	86	81	84	84	84	84	83	81	83	82	83	85	80	85	84	83	85	86	81	84	84	83	84	86	83	87	85	84	86	84	83	82	83
MW026328	260746224	SRet-224	N22-R38W		94	89	88	90	90	84	88	88	95	93	91	89	91	89	90	90	90	89	91	88	89	89	90	84	88	92	88	87	90	89	89	91	90	89	90	90	91	94	92	91	92	90	80	88	86
MW026329	264978253	SRet-253	N24-R72B	A19C(SRet-569),A45G(SRet-046)	88	80	82	83	83	84	85	91	73	91	90	85	90	92	86	86	87	85	83	85	84	84	85	86	86	91	88	87	89	86	85	90	87	86	88	85	85	92	88	86	89	84	82	89	85
MW026330	307001313	SRet-313	N38-R198W	T29C(SRet-173)	36	28	27	32	23	27	30	30	41	28	25	24	30	36	30	29	30	30	33	23	29	27	30	32	24	30	28	27	30	32	25	28	28	27	30	23	27	34	28	26	29	29	29	28	29
MW026331	261073338	SRet-3338	N22-R38W	C61T(SRet-506)	88	81	85	86	83	84	83	88	81	85	86	85	89	90	86	85	86	80	85	85	84	82	85	85	85	90	87	86	88	83	86	91	87	85	88	82	86	91	87	85	88	81	82	84	83
MW026332	260746361	SRet-361	N22-R38W	C9T(SRet-198)	86	81	80	77	81	75	66	85	84	90	86	81	87	88	83	82	83	78	82	77	79	78	80	77	77	84	80	78	81	73	78	84	78	77	80	75	80	87	81	79	83	75	73	83	77
MW026333	264978417	SRet-417	mutate(499,G16C)	A16C(SRet-584),G16C(SRet-499),T16C(SRet-672)	91	92	91	91	92	92	91	95	88	NaN	NaN	NaN	97	NaN	92	92	92	89	92	NaN	90	90	91	87	NaN	NaN	87	87	87	92	NaN	96	95	94	95	94	NaN	NaN	94	94	94	89	92	95	92
MW026334	264941446	SRet-446	N24-R72B		68	50	55	56	55	52	53	66	50	46	62	54	60	63	56	56	57	44	63	51	53	49	56	62	55	60	59	58	60	58	53	63	58	56	59	58	57	68	61	59	63	54	44	58	52
MW026335	301846461	SRet-461	mutate(672,C15U)	C15T(SRet-672),G16T(SRet-619)	91	94	93	92	94	93	94	94	93	NaN	NaN	NaN	NaN	NaN	93	93	93	97	93	NaN	95	95	96	95	NaN	NaN	95	95	95	92	NaN	NaN	92	92	92	94	NaN	NaN	94	94	94	94	93	91	93
MW026336	268310490	SRet-490	revert(862)	C29T(SRet-862)	82	79	83	79	83	78	75	77	79	72	81	79	83	82	80	79	80	75	79	80	78	77	79	78	79	83	80	79	81	83	79	82	82	81	82	78	80	85	81	80	82	83	85	78	82
MW026337	260746493	SRet-493	revert(114)	A19G(SRet-584),C19G(SRet-046),C29T(SRet-114)	89	91	91	92	92	88	83	97	93	95	90	90	93	93	92	91	92	92	88	89	90	89	91	91	90	93	92	91	92	87	90	93	90	89	92	92	89	94	92	91	92	91	90	96	93
MW026338	260746499	SRet-499	mutate(584,A16G)	A16G(SRet-584),T16G(SRet-672),C16G(SRet-417),T15C(SRet-619)	95	94	94	94	94	96	93	95	97	94	94	93	NaN	NaN	95	94	95	97	92	95	95	94	95	95	92	NaN	94	93	95	95	94	NaN	95	94	95	93	95	NaN	94	94	94	93	97	96	96
MW026339	260772506	SRet-506	N22-R38W	-16A(SRet-584),T61C(SRet-3338)	88	82	84	84	82	80	81	87	85	88	87	86	90	90	86	85	86	80	84	85	83	82	84	85	85	91	87	86	88	82	85	91	86	85	88	82	85	91	86	85	88	81	83	88	84
MW026340	260735068	SRet-5068	N22-R38W		83	84	85	85	84	84	85	81	86	92	83	84	85	84	85	85	85	87	80	83	84	83	85	80	82	86	83	82	84	80	83	87	83	82	84	89	85	88	87	87	88	80	82	84	82
MW026341	264977535	SRet-535	N24-R72B	T32A(SRet-569)	47	34	41	35	39	42	42	49	54	38	46	42	46	53	43	43	44	36	39	42	39	38	40	40	43	47	43	42	45	39	41	47	42	41	43	39	43	50	44	42	46	43	40	50	44
MW026342	260772569	SRet-569	N24-R72B	A45G(SRet-584),A32T(SRet-535),C19A(SRet-253)	80	78	78	74	77	70	79	77	82	75	82	79	84	86	79	79	79	79	72	80	77	76	79	87	79	86	84	82	85	77	80	85	81	79	82	84	81	87	84	83	85	74	83	79	79
MW026343	302451577	SRet-577	N38-R198W		25	20	13	15	20	18	11	16	10	27	14	11	14	19	16	16	16	7	14	11	10	9	11	15	11	14	13	12	14	10	10	13	11	10	11	16	12	16	15	14	15	12	17	15	14
MW026344	260726584	SRet-584	N22-R36B	G19A(SRet-493),G16A(SRet-499),A16-(SRet-506),G45A(SRet-569),T16A(SRet-672),C19A(SRet-046),C16A(SRet-417)	84	75	75	76	77	78	79	82	88	86	81	82	86	87	82	81	82	72	78	81	78	76	79	79	81	87	83	81	84	81	83	88	84	83	85	79	80	88	83	81	85	81	80	83	82
MW026345	385785619	SRet-619	mutate(499,C15U)	C15T(SRet-499),T16G(SRet-461)	93	94	96	95	95	95	93	95	93	NaN	NaN	NaN	NaN	NaN	95	95	95	96	93	NaN	94	94	95	90	NaN	NaN	90	90	90	96	NaN	NaN	96	96	96	97	NaN	NaN	97	97	97	95	96	96	95
MW026346	260729659	SRet-659	N22-R40A		80	75	79	81	79	81	79	80	75	73	80	82	86	85	80	80	80	73	76	82	77	76	79	82	81	86	83	82	84	77	83	87	82	81	84	79	81	86	82	81	84	75	77	82	78
MW026347	260835672	SRet-672	revert(2068)	A16T(SRet-584),G16T(SRet-499),C16T(SRet-417),C29T(SRet-2068),T15C(SRet-461)	92	90	90	88	90	86	88	86	93	88	91	90	93	93	90	90	90	89	90	89	89	89	90	84	90	94	90	88	91	88	90	94	91	90	92	86	90	94	91	89	92	87	89	91	89
MW026348	264929760	SRet-760	N24-R72B	T44G(SRet-148)	78	78	77	80	80	78	85	75	79	87	77	77	79	79	79	79	80	81	84	78	81	80	82	74	79	81	78	77	79	78	78	81	79	79	80	79	79	82	80	79	81	80	79	79	79
MW026349	264941810	SRet-810	N24-R72B		76	66	67	71	69	72	74	72	80	65	70	70	73	73	71	71	72	68	69	69	69	68	69	68	70	74	71	69	72	68	68	74	70	68	71	72	69	74	72	71	73	72	66	73	70
MW026350	304660812	SRet-812	N37-R174W	T29C(SRet-892)	17	6	12	11	9	13	16	10	14	11	12	9	12	16	12	11	12	9	13	8	10	9	11	12	8	12	11	10	12	10	9	11	10	10	11	11	10	13	11	11	12	9	12	10	10
MW026351	292979862	SRet-862	N33-R126W	T29C(SRet-490)	41	40	33	36	35	34	37	36	46	40	31	30	36	41	37	37	37	35	34	31	33	32	34	40	31	39	37	35	38	34	31	36	34	33	35	32	35	41	36	34	37	34	40	33	36
MW026352	305721892	SRet-892	revert(812,CTGAAGA)	C29T(SRet-812),T32A(SRet-948)	52	49	39	43	45	40	45	46	48	40	44	44	46	49	45	45	45	46	43	43	44	43	44	38	41	46	42	40	43	41	42	46	43	42	44	41	45	49	45	44	47	44	37	45	42
MW026353	301871579	TZea-579	N33-R126W		32	40	41	41	45	47	49	38	41	37	27	28	27	25	37	36	37	43	46	30	39	36	42	49	32	31	37	34	40	44	30	32	35	33	38	42	31	31	34	32	36	44	47	38	43
MW026354	301839927	TZea-927	N33-R150W		70	78	77	77	80	82	81	69	82	74	64	71	69	67	75	74	75	80	74	73	76	74	77	79	73	72	75	74	76	78	74	70	74	73	75	76	75	71	74	74	75	78	81	71	77
MW026355	31343	Theo-343	N9-R57		15	26	28	24	21	21	16	13	14	17	13	19	15	15	18	18	18	22	26	17	22	20	23	24	17	13	18	16	20	20	17	10	15	14	17	28	19	12	19	16	22	19	28	13	19
MW026356	232421	Theo-421	N9-R57		94	94	92	93	94	92	91	90	90	93	91	92	92	91	92	92	92	93	96	92	94	93	94	95	92	93	94	93	94	93	92	93	93	93	93	93	92	93	93	92	93	94	95	91	94
MW026357	10524	Theo-524	N9-R57	C60G(Theo-180)	2	5	3	3	6	4	3	2	7	4	3	7	4	6	4	4	4	4	3	5	4	4	4	2	4	2	2	2	3	1	5	2	2	2	3	3	5	2	3	3	4	3	4	1	2
MW026358	17547	Theo-547	N9-R57		61	71	64	66	65	62	59	54	60	63	54	62	55	52	61	60	61	63	65	61	63	62	64	63	62	53	59	57	61	58	62	51	57	55	59	67	62	52	60	58	63	64	68	55	63
MW026359	323482585	Theo-585	N9-R57		90	93	93	91	91	89	95	92	89	86	87	90	89	84	90	90	90	94	91	90	92	91	92	95	90	89	92	90	93	91	89	89	90	89	90	92	91	88	90	90	91	90	92	89	90
MW026360	32833	Theo-833	N9-R57		2	4	4	4	3	3	6	1	5	5	3	3	2	3	3	3	3	6	6	3	4	4	5	6	2	2	3	3	4	4	2	2	3	2	3	5	2	2	3	3	4	3	7	5	5
MW026361	5892	Theo-892	N9-R57		14	15	16	13	16	14	17	13	15	12	11	14	10	11	14	13	14	17	15	12	15	14	16	16	13	10	12	11	14	14	13	9	12	11	13	17	13	10	13	12	14	13	18	12	15
MW026362	44762	Theo-AAG/AAAAA	FACS-Seq	G63A(Theo-AAG/AAAGA)	98	97	98	97	97	96	95	99	96	95	97	95	98	98	97	97	97	95	97	95	96	95	96	96	96	98	97	97	97	97	97	98	97	97	97	94	96	98	96	96	97	96	94	97	96
MW026363	44779	Theo-AAG/AAAGA	FACS-Seq	A63G(Theo-AAG/AAAAA),G61A(Theo-AAG/AGAGA)	96	90	95	91	96	95	94	94	94	95	96	90	96	96	94	94	94	94	95	91	93	93	94	95	94	96	95	95	96	95	94	96	95	94	95	95	92	96	94	94	95	94	95	96	95
MW026364	44878	Theo-AAG/AGAGA	FACS-Seq	A61G(Theo-AAG/AAAGA)	95	94	95	92	92	91	90	92	90	95	93	87	NaN	NaN	93	92	93	92	95	93	94	93	94	93	91	NaN	92	92	93	96	92	NaN	94	93	95	91	91	NaN	91	91	91	93	91	89	91
MW026365	248202	Theo-AAG/CAAGUGAA	FACS-Seq		90	90	88	86	90	88	82	88	82	89	90	82	NaN	NaN	87	87	88	90	95	87	92	90	93	92	88	NaN	91	90	91	89	88	NaN	89	88	89	89	86	NaN	88	87	88	89	86	87	87
MW026366	45013	Theo-AAG/CAAUAA	FACS-Seq	T62-(Theo-AAG/CAUAUAA)	92	94	93	90	93	93	92	92	88	96	91	88	NaN	NaN	92	92	92	92	93	89	91	91	92	90	91	NaN	91	90	91	92	91	NaN	92	91	92	89	90	NaN	89	89	90	90	92	90	91
MW026367	45020	Theo-AAG/CAAUCUAA	FACS-Seq	T64C(Theo-AAG/CAAUUUAA)	86	91	92	88	91	89	91	91	96	86	89	82	NaN	NaN	90	90	90	96	90	86	91	89	93	89	88	NaN	89	89	89	93	86	NaN	90	88	92	86	87	NaN	86	86	86	88	96	91	92
MW026368	45027	Theo-AAG/CAAUUUAA	FACS-Seq	C64T(Theo-AAG/CAAUCUAA)	90	90	87	92	92	86	90	91	95	84	90	84	NaN	NaN	90	89	90	90	93	89	91	90	92	95	89	NaN	92	91	94	94	89	NaN	92	90	93	90	87	NaN	88	88	89	91	95	97	95
MW026369	9247	Theo-AAG/CAGAAA	FACS-Seq		94	95	95	95	95	95	97	94	90	92	94	89	96	96	94	94	94	95	96	90	94	93	95	94	92	95	94	93	95	92	90	96	93	92	94	94	91	95	94	93	94	94	96	95	95
MW026370	45092	Theo-AAG/CAUAUAA	FACS-Seq	-62T(Theo-AAG/CAAUAA)	88	91	90	94	90	90	94	89	94	94	91	86	NaN	NaN	91	91	92	87	89	89	89	88	89	96	92	NaN	94	93	95	91	89	NaN	90	90	91	95	90	NaN	93	91	94	90	89	94	92
MW026371	45107	Theo-AAG/CAUGUAAA	FACS-Seq		86	88	90	88	86	85	90	90	87	82	90	83	NaN	NaN	87	87	87	91	92	84	90	88	91	89	88	NaN	88	88	89	93	89	NaN	91	90	92	89	88	NaN	88	88	89	88	96	92	93
MW026372	43449	Theo-ACUUUAA/AAG	FACS-Seq		97	98	96	98	97	98	96	96	96	94	97	97	NaN	NaN	97	97	97	98	98	98	98	98	98	98	96	NaN	97	97	98	97	98	NaN	98	97	98	98	97	NaN	98	98	98	98	97	99	98
MW026373	232125	Theo-CAG/AGGAAA	FACS-Seq		87	87	91	88	91	91	88	91	96	77	91	85	NaN	NaN	89	89	90	92	89	90	91	90	91	90	91	NaN	90	90	90	94	90	NaN	92	91	93	92	86	NaN	89	88	90	91	94	96	94
MW026374	45991	Theo-CAG/CACGTGAA	FACS-Seq		83	91	80	82	80	82	78	81	69	86	83	69	NaN	NaN	81	80	81	86	89	76	84	82	86	86	78	NaN	82	81	84	83	80	NaN	82	81	82	82	77	NaN	79	78	80	82	86	86	85
MW026375	46022	Theo-CAG/CAGAGAA	FACS-Seq		93	90	91	92	91	93	92	94	95	87	94	85	NaN	NaN	92	92	92	93	94	90	92	92	93	92	92	NaN	92	92	92	95	91	NaN	93	92	94	94	90	NaN	92	91	93	94	91	95	94
MW026376	9249	Theo-CAG/CAGAUAAA	FACS-Seq		90	96	93	93	92	94	91	89	88	92	93	87	NaN	NaN	92	92	92	91	94	89	92	91	92	89	91	NaN	90	90	91	92	90	NaN	91	91	91	92	90	NaN	91	90	91	93	91	92	92
MW026377	46119	Theo-CAG/CAGUA	FACS-Seq		85	91	88	89	87	91	89	91	81	88	88	79	NaN	NaN	87	87	88	83	91	85	87	85	88	91	86	NaN	89	87	90	91	85	NaN	88	87	90	91	83	NaN	88	86	90	92	86	91	90
MW026378	50118	Theo-GGAACU/AAG	FACS-Seq		94	97	98	96	97	97	97	96	90	92	95	96	NaN	NaN	96	96	96	98	97	96	97	97	97	97	97	NaN	97	97	97	98	96	NaN	97	97	97	96	97	NaN	96	96	97	97	97	98	98
MW026379	33802	Theo-L2b8			81	84	87	85	87	85	85	72	78	81	81	84	82	75	82	82	83	88	81	84	85	83	86	83	85	78	82	81	83	79	85	78	81	80	82	88	85	79	84	83	86	87	89	79	85
MW026380	47174	Theo-L2b8a1			97	96	96	97	95	95	91	90	93	NaN	NaN	NaN	NaN	NaN	95	95	95	93	97	NaN	96	95	97	92	NaN	NaN	92	92	92	96	NaN	NaN	96	96	96	96	NaN	NaN	96	96	96	94	95	93	94
MW026381	2837190	Theo-L2b8t47			80	82	85	89	85	85	82	80	79	NaN	NaN	NaN	NaN	NaN	83	83	83	88	89	NaN	88	88	88	86	NaN	NaN	86	86	86	87	NaN	NaN	87	87	87	85	NaN	NaN	85	85	85	86	86	81	84
MW026382	54029	sTRSV	Control		99	98	99	99	99	99	97	98	98	100	100	100	99	99	99	99	99	99	99	100	99	99	100	98	99	99	99	99	99	98	99	99	99	99	99	98	98	99	99	98	99	99	98	99	99
MW026383	202280	sTRSVCtl-GAA	Control		0	2	1	1	1	0	1	0	7	2	5	2	1	1	1	1	1	8	1	1	2	1	3	2	1	0	1	1	1	2	1	0	1	1	1	2	0	0	1	0	1	2	1	0	1
[truncated: 184 more columns]
