# Supplementary material for: A multiplexed, automated evolution pipeline enables scalable discovery and characterization of biosensors
Source: Nat Commun. 2021 Mar 4;12:1437. doi: 10.1038/s41467-021-21716-0 (PMC7933316; doi:10.1038/s41467-021-21716-0)
Supplement: Supplementary file 9 — Source Data [file 41467_2021_21716_MOESM9_ESM.xlsx]

## Sheet: Title
This file contains the source data for figures in "A multiplexed, automated evolution pipeline enables scalable discovery and characterization of biosensors" by Townshend et al.
Each tab of this file contains the data for one figure.

## Sheet: Fig2di
Name: switchscatter(22 23 )
Class: matlab.graphics.axis.Axes
Class: matlab.graphics.chart.primitive.Line
Fraction Cleaved (rep 1)	Fraction Cleaved (rep 2)
0.001001	0.000319
0.002004	0.000638
0.003009	0.000958
0.004016	0.001279
0.005025	0.0016
0.006036	0.001922
0.007049	0.002244
0.008065	0.002568
0.009082	0.002892
0.010101	0.003216
0.011122	0.003541
0.012146	0.003867
0.013171	0.004194
0.014199	0.004521
0.015228	0.004849
0.01626	0.005177
0.017294	0.005506
0.01833	0.005836
0.019368	0.006167
0.020408	0.006498
0.02145	0.00683
0.022495	0.007162
0.023541	0.007495
0.02459	0.007829
0.025641	0.008164
0.026694	0.008499
0.027749	0.008835
0.028807	0.009172
0.029866	0.009509
0.030928	0.009847
0.031992	0.010186
0.033058	0.010525
0.034126	0.010865
0.035197	0.011206
0.036269	0.011548
0.037344	0.01189
0.038422	0.012233
0.039501	0.012577
0.040583	0.012921
0.041667	0.013266
0.042753	0.013612
0.043841	0.013959
0.044932	0.014306
0.046025	0.014654
0.04712	0.015003
0.048218	0.015352
0.049318	0.015702
0.05042	0.016053
0.051525	0.016405
0.052632	0.016757
0.053741	0.01711
0.054852	0.017464
0.055966	0.017819
0.057082	0.018174
0.058201	0.01853
0.059322	0.018887
0.060445	0.019245
0.061571	0.019603
0.062699	0.019963
0.06383	0.020323
0.064963	0.020683
0.066098	0.021045
0.067236	0.021407
0.068376	0.02177
0.069519	0.022134
0.070664	0.022498
0.071811	0.022864
0.072961	0.02323
0.074114	0.023597
0.075269	0.023965
0.076426	0.024333
0.077586	0.024702
0.078749	0.025073
0.079914	0.025443
0.081081	0.025815
0.082251	0.026188
0.083424	0.026561
0.084599	0.026935
0.085776	0.02731
0.086957	0.027686
0.088139	0.028062
0.089325	0.02844
0.090513	0.028818
0.091703	0.029197
0.092896	0.029577
0.094092	0.029958
0.09529	0.030339
0.096491	0.030722
0.097695	0.031105
0.098901	0.031489
0.10011	0.031874
0.101322	0.032259
0.102536	0.032646
0.103753	0.033034
0.104972	0.033422
0.106195	0.033811
0.10742	0.034201
0.108647	0.034592
0.109878	0.034984
0.111111	0.035376
0.112347	0.03577
0.113586	0.036164
0.114827	0.03656
0.116071	0.036956
0.117318	0.037353
0.118568	0.037751
0.119821	0.038149
0.121076	0.038549
0.122334	0.03895
0.123596	0.039351
0.124859	0.039754
0.126126	0.040157
0.127396	0.040561
0.128668	0.040966
0.129944	0.041372
0.131222	0.041779
0.132503	0.042187
0.133787	0.042596
0.135074	0.043006
0.136364	0.043416
0.137656	0.043828
0.138952	0.044241
0.140251	0.044654
0.141553	0.045069
0.142857	0.045484
0.144165	0.0459
0.145475	0.046318
0.146789	0.046736
0.148106	0.047155
0.149425	0.047575
0.150748	0.047996
0.152074	0.048418
0.153403	0.048841
0.154734	0.049265
0.156069	0.04969
0.157407	0.050117
0.158749	0.050544
0.160093	0.050972
0.16144	0.0514
0.162791	0.05183
0.164144	0.052261
0.165501	0.052693
0.166861	0.053126
0.168224	0.05356
0.169591	0.053995
0.17096	0.054432
0.172333	0.054869
0.173709	0.055307
0.175088	0.055746
0.176471	0.056186
0.177856	0.056627
0.179245	0.057069
0.180638	0.057513
0.182033	0.057957
0.183432	0.058402
0.184834	0.058849
0.18624	0.059296
0.187648	0.059745
0.189061	0.060194
0.190476	0.060645
0.191895	0.061097
0.193317	0.06155
0.194743	0.062004
0.196172	0.062459
0.197605	0.062915
0.199041	0.063372
0.20048	0.06383
0.201923	0.06429
0.203369	0.06475
0.204819	0.065212
0.206273	0.065675
0.207729	0.066138
0.20919	0.066603
0.210654	0.067069
0.212121	0.067537
0.213592	0.068005
0.215067	0.068475
0.216545	0.068945
0.218027	0.069417
0.219512	0.06989
0.221001	0.070364
0.222494	0.070839
0.22399	0.071316
0.22549	0.071793
0.226994	0.072272
0.228501	0.072752
0.230012	0.073233
0.231527	0.073715
0.233046	0.074199
0.234568	0.074683
0.236094	0.075169
0.237624	0.075656
0.239157	0.076145
0.240695	0.076634
0.242236	0.077125
0.243781	0.077617
0.24533	0.07811
0.246883	0.078604
0.248439	0.0791
0.25	0.079597
0.251564	0.080095
0.253133	0.080594
0.254705	0.081095
0.256281	0.081597
0.257862	0.0821
0.259446	0.082604
0.261034	0.08311
0.262626	0.083617
0.264223	0.084125
0.265823	0.084635
0.267427	0.085145
0.269036	0.085657
0.270648	0.086171
0.272265	0.086686
0.273885	0.087202
0.27551	0.087719
0.277139	0.088238
0.278772	0.088758
0.28041	0.089279
0.282051	0.089802
0.283697	0.090326
0.285347	0.090851
0.287001	0.091378
0.28866	0.091906
0.290323	0.092435
0.29199	0.092966
0.293661	0.093498
0.295337	0.094031
0.297017	0.094566
0.298701	0.095103
0.30039	0.09564
0.302083	0.096179
0.303781	0.09672
0.305483	0.097262
0.30719	0.097805
0.308901	0.09835
0.310616	0.098896
0.312336	0.099444
0.31406	0.099993
0.315789	0.100543
0.317523	0.101095
0.319261	0.101649
0.321004	0.102204
0.322751	0.10276
0.324503	0.103318
0.32626	0.103877
0.328021	0.104438
0.329787	0.105
0.331558	0.105564
0.333333	0.106129
0.335113	0.106696
0.336898	0.107264
0.338688	0.107834
0.340483	0.108405
0.342282	0.108978
0.344086	0.109553
0.345895	0.110129
0.347709	0.110706
0.349528	0.111285
0.351351	0.111866
0.35318	0.112448
0.355014	0.113032
0.356852	0.113617
0.358696	0.114204
0.360544	0.114793
0.362398	0.115383
0.364256	0.115975
0.36612	0.116568
0.367989	0.117163
0.369863	0.11776
0.371742	0.118358
0.373626	0.118958
0.375516	0.119559
0.37741	0.120163
0.37931	0.120768
0.381215	0.121374
0.383126	0.121982
0.385042	0.122592
0.386963	0.123204
0.388889	0.123817
0.390821	0.124432
0.392758	0.125049
0.3947	0.125667
0.396648	0.126288
0.398601	0.12691
0.40056	0.127533
0.402525	0.128159
0.404494	0.128786
0.40647	0.129415
0.408451	0.130045
0.410437	0.130678
0.412429	0.131312
0.414427	0.131948
0.416431	0.132586
0.41844	0.133226
0.420455	0.133867
0.422475	0.134511
0.424501	0.135156
0.426534	0.135803
0.428571	0.136452
0.430615	0.137102
0.432665	0.137755
0.43472	0.138409
0.436782	0.139066
0.438849	0.139724
0.440922	0.140384
0.443001	0.141046
0.445087	0.14171
0.447178	0.142376
0.449275	0.143044
0.451379	0.143713
0.453488	0.144385
0.455604	0.145059
0.457726	0.145734
0.459854	0.146412
0.461988	0.147091
0.464129	0.147773
0.466276	0.148456
0.468429	0.149142
0.470588	0.149829
0.472754	0.150519
0.474926	0.15121
0.477105	0.151904
0.47929	0.1526
0.481481	0.153298
0.48368	0.153997
0.485884	0.154699
0.488095	0.155403
0.490313	0.156109
0.492537	0.156818
0.494768	0.157528
0.497006	0.15824
0.49925	0.158955
0.501502	0.159672
0.503759	0.160391
0.506024	0.161112
0.508296	0.161835
0.510574	0.16256
0.512859	0.163288
0.515152	0.164018
0.517451	0.16475
0.519757	0.165484
0.52207	0.16622
0.52439	0.166959
0.526718	0.1677
0.529052	0.168443
0.531394	0.169189
0.533742	0.169937
0.536098	0.170687
0.538462	0.171439
0.540832	0.172194
0.54321	0.172951
0.545595	0.173711
0.547988	0.174472
0.550388	0.175236
0.552795	0.176003
0.55521	0.176772
0.557632	0.177543
0.560062	0.178317
0.5625	0.179093
0.564945	0.179871
0.567398	0.180652
0.569859	0.181436
0.572327	0.182222
0.574803	0.18301
0.577287	0.183801
0.579779	0.184594
0.582278	0.18539
0.584786	0.186188
0.587302	0.186989
0.589825	0.187793
0.592357	0.188599
0.594896	0.189407
0.597444	0.190219
0.6	0.191032
0.602564	0.191849
0.605136	0.192668
0.607717	0.193489
0.610306	0.194314
0.612903	0.195141
0.615509	0.19597
0.618123	0.196802
0.620746	0.197637
0.623377	0.198475
0.626016	0.199316
0.628664	0.200159
0.631321	0.201005
0.633987	0.201853
0.636661	0.202705
0.639344	0.203559
0.642036	0.204416
0.644737	0.205276
0.647446	0.206139
0.650165	0.207004
0.652893	0.207873
0.655629	0.208744
0.658375	0.209618
0.66113	0.210495
0.663894	0.211375
0.666667	0.212258
0.669449	0.213144
0.672241	0.214033
0.675042	0.214925
0.677852	0.21582
0.680672	0.216717
0.683502	0.217618
0.686341	0.218522
0.689189	0.219429
0.692047	0.220339
0.694915	0.221252
0.697793	0.222168
0.70068	0.223088
0.703578	0.22401
0.706485	0.224936
0.709402	0.225864
0.712329	0.226796
0.715266	0.227732
0.718213	0.22867
0.72117	0.229611
0.724138	0.230556
0.727116	0.231504
0.730104	0.232456
0.733102	0.23341
0.736111	0.234368
0.73913	0.23533
0.74216	0.236294
0.745201	0.237262
0.748252	0.238234
0.751313	0.239209
0.754386	0.240187
0.757469	0.241169
0.760563	0.242154
0.763668	0.243142
0.766784	0.244134
0.769912	0.24513
0.77305	0.246129
0.776199	0.247132
0.779359	0.248138
0.782531	0.249148
0.785714	0.250161
0.788909	0.251178
0.792115	0.252199
0.795332	0.253224
0.798561	0.254252
0.801802	0.255283
0.805054	0.256319
0.808318	0.257358
0.811594	0.258401
0.814882	0.259448
0.818182	0.260499
0.821494	0.261553
0.824818	0.262611
0.828154	0.263674
0.831502	0.26474
0.834862	0.26581
0.838235	0.266883
0.841621	0.267961
0.845018	0.269043
0.848429	0.270129
0.851852	0.271219
0.855288	0.272313
0.858736	0.273411
0.862197	0.274513
0.865672	0.275619
0.869159	0.276729
0.872659	0.277844
0.876173	0.278962
0.879699	0.280085
0.883239	0.281212
0.886792	0.282343
0.890359	0.283479
0.893939	0.284619
0.897533	0.285763
0.901141	0.286912
0.904762	0.288065
0.908397	0.289222
0.912046	0.290384
0.915709	0.29155
0.919386	0.292721
0.923077	0.293896
0.926782	0.295076
0.930502	0.29626
0.934236	0.297449
0.937984	0.298642
0.941748	0.29984
0.945525	0.301043
0.949318	0.302251
0.953125	0.303463
0.956947	0.30468
0.960784	0.305901
0.964637	0.307128
0.968504	0.308359
0.972387	0.309595
0.976285	0.310837
0.980198	0.312083
0.984127	0.313333
0.988072	0.314589
0.992032	0.31585
0.996008	0.317116
1	0.318387
1.00401	0.319663
1.00803	0.320945
1.01207	0.322231
1.01613	0.323523
1.0202	0.324819
1.02429	0.326121
1.0284	0.327429
1.03252	0.328741
1.03666	0.330059
1.04082	0.331383
1.04499	0.332711
1.04918	0.334046
1.05339	0.335385
1.05761	0.336731
1.06186	0.338081
1.06612	0.339438
1.07039	0.3408
1.07469	0.342167
1.079	0.34354
1.08333	0.34492
1.08768	0.346304
1.09205	0.347695
1.09644	0.349091
1.10084	0.350494
1.10526	0.351902
1.1097	0.353316
1.11417	0.354736
1.11864	0.356162
1.12314	0.357594
1.12766	0.359032
1.1322	0.360477
1.13675	0.361927
1.14133	0.363384
1.14592	0.364847
1.15054	0.366316
1.15517	0.367792
1.15983	0.369274
1.1645	0.370763
1.1692	0.372258
1.17391	0.373759
1.17865	0.375267
1.18341	0.376781
1.18818	0.378303
1.19298	0.37983
1.1978	0.381365
1.20264	0.382906
1.20751	0.384454
1.21239	0.386009
1.2173	0.387571
1.22222	0.38914
1.22717	0.390716
1.23214	0.392299
1.23714	0.393888
1.24215	0.395485
1.24719	0.39709
1.25225	0.398701
1.25734	0.40032
1.26244	0.401946
1.26757	0.403579
1.27273	0.40522
1.2779	0.406868
1.2831	0.408524
1.28833	0.410188
1.29358	0.411859
1.29885	0.413537
1.30415	0.415224
1.30947	0.416918
1.31482	0.41862
1.32019	0.42033
1.32558	0.422048
1.331	0.423774
1.33645	0.425508
1.34192	0.42725
1.34742	0.429001
1.35294	0.430759
1.35849	0.432526
1.36407	0.434301
1.36967	0.436085
1.3753	0.437877
1.38095	0.439678
1.38664	0.441487
1.39234	0.443305
1.39808	0.445131
1.40385	0.446967
1.40964	0.448811
1.41546	0.450664
1.42131	0.452526
1.42718	0.454397
1.43309	0.456278
1.43902	0.458167
1.44499	0.460066
1.45098	0.461974
1.457	0.463891
1.46305	0.465818
1.46914	0.467754
1.47525	0.4697
1.48139	0.471656
1.48756	0.473621
1.49377	0.475596
1.5	0.477581
1.50627	0.479576
1.51256	0.481581
1.51889	0.483596
1.52525	0.485621
1.53165	0.487656
1.53807	0.489702
1.54453	0.491758
1.55102	0.493825
1.55754	0.495902
1.5641	0.49799
1.57069	0.500089
1.57732	0.502198
1.58398	0.504319
1.59067	0.50645
1.5974	0.508593
1.60417	0.510746
1.61097	0.512911
1.6178	0.515087
1.62467	0.517275
1.63158	0.519474
1.63852	0.521685
1.6455	0.523907
1.65252	0.526141
1.65957	0.528387
1.66667	0.530645
1.6738	0.532916
1.68097	0.535198
1.68817	0.537492
1.69542	0.539799
1.7027	0.542119
1.71003	0.544451
1.71739	0.546795
1.7248	0.549153
1.73224	0.551523
1.73973	0.553907
1.74725	0.556303
1.75482	0.558713
1.76243	0.561136
1.77008	0.563572
1.77778	0.566022
1.78551	0.568485
1.7933	0.570963
1.80112	0.573454
1.80899	0.575959
1.8169	0.578478
1.82486	0.581012
1.83286	0.58356
1.84091	0.586122
1.849	0.588699
1.85714	0.591291
1.86533	0.593897
1.87356	0.596519
1.88184	0.599155
1.89017	0.601807
1.89855	0.604474
1.90698	0.607157
1.91545	0.609855
1.92398	0.61257
1.93255	0.6153
1.94118	0.618046
1.94985	0.620808
1.95858	0.623587
1.96736	0.626382
1.97619	0.629194
1.98507	0.632022
1.99401	0.634868
2.003	0.637731
2.01205	0.64061
2.02115	0.643508
2.0303	0.646423
2.03951	0.649355
2.04878	0.652306
2.0581	0.655274
2.06749	0.658261
2.07692	0.661266
2.08642	0.664289
2.09598	0.667332
2.10559	0.670393
2.11526	0.673473
2.125	0.676573
2.1348	0.679692
2.14465	0.68283
2.15457	0.685989
2.16456	0.689167
2.1746	0.692366
2.18471	0.695585
2.19489	0.698824
2.20513	0.702085
2.21543	0.705366
2.22581	0.708668
2.23625	0.711992
2.24675	0.715338
2.25733	0.718705
2.26797	0.722094
2.27869	0.725505
2.28947	0.728939
2.30033	0.732396
2.31126	0.735875
2.32226	0.739378
2.33333	0.742904
2.34448	0.746453
2.3557	0.750026
2.367	0.753624
2.37838	0.757245
2.38983	0.760892
2.40136	0.764563
2.41297	0.768259
2.42466	0.77198
2.43643	0.775727
2.44828	0.7795
2.46021	0.783299
2.47222	0.787124
2.48432	0.790976
2.4965	0.794855
2.50877	0.798761
2.52113	0.802695
2.53357	0.806656
2.5461	0.810646
2.55872	0.814663
2.57143	0.81871
2.58423	0.822786
2.59712	0.826891
2.61011	0.831025
2.62319	0.83519
2.63636	0.839385
2.64963	0.84361
2.663	0.847866
2.67647	0.852154
2.69004	0.856473
2.7037	0.860825
2.71747	0.865208
2.73134	0.869625
2.74532	0.874074
2.7594	0.878557
2.77359	0.883074
2.78788	0.887625
2.80228	0.892211
2.81679	0.896831
2.83142	0.901487
2.84615	0.906179
2.861	0.910907
2.87597	0.915672
2.89105	0.920474
2.90625	0.925313
2.92157	0.93019
2.93701	0.935106
2.95257	0.94006
2.96825	0.945054
2.98406	0.950088
3	0.955162
3.01606	0.960276
3.03226	0.965432
3.04858	0.97063
3.06504	0.97587
3.08163	0.981153
3.09836	0.986478
3.11523	0.991848
3.13223	0.997263
3.14938	1.00272
3.16667	1.00823
3.1841	1.01378
3.20168	1.01937
3.21941	1.02502
3.23729	1.03071
3.25532	1.03645
3.2735	1.04224
3.29184	1.04808
3.31034	1.05397
3.329	1.05991
3.34783	1.06591
3.36681	1.07195
3.38597	1.07805
3.40529	1.0842
3.42478	1.09041
3.44444	1.09667
3.46429	1.10298
3.4843	1.10936
3.5045	1.11579
3.52489	1.12228
3.54546	1.12883
3.56621	1.13544
3.58716	1.1421
3.6083	1.14884
3.62963	1.15563
3.65116	1.16248
3.6729	1.1694
3.69484	1.17639
3.71698	1.18344
3.73934	1.19056
3.76191	1.19774
3.78469	1.205
3.80769	1.21232
3.83092	1.21972
3.85437	1.22718
3.87805	1.23472
3.90196	1.24233
3.92611	1.25002
3.9505	1.25779
3.97512	1.26563
4	1.27355
4.02513	1.28155
4.05051	1.28963
4.07614	1.29779
4.10204	1.30604
4.12821	1.31437
4.15464	1.32278
4.18135	1.33129
4.20833	1.33988
4.2356	1.34856
4.26316	1.35733
4.29101	1.3662
4.31915	1.37516
4.34759	1.38422
4.37634	1.39337
4.40541	1.40263
4.43478	1.41198
4.46448	1.42143
4.49451	1.43099
4.52486	1.44066
4.55556	1.45043
4.58659	1.46031
4.61798	1.4703
4.64972	1.48041
4.68182	1.49063
4.71429	1.50097
4.74713	1.51142
4.78035	1.522
4.81395	1.5327
4.84795	1.54353
4.88235	1.55448
4.91716	1.56556
4.95238	1.57678
4.98802	1.58812
5.0241	1.59961
5.06061	1.61123
5.09756	1.623
5.13497	1.63491
5.17284	1.64697
5.21118	1.65917
5.25	1.67153
5.28931	1.68405
5.32911	1.69672
5.36943	1.70956
5.41026	1.72256
5.45161	1.73572
5.49351	1.74906
5.53595	1.76258
5.57895	1.77627
5.62252	1.79014
5.66667	1.80419
5.71141	1.81844
5.75676	1.83288
5.80272	1.84751
5.84931	1.86235
5.89655	1.87739
5.94444	1.89264
5.99301	1.9081
6.04225	1.92378
6.0922	1.93968
6.14286	1.95581
6.19424	1.97217
6.24638	1.98877
6.29927	2.00561
6.35294	2.0227
6.40741	2.04004
6.46269	2.05764
6.5188	2.0755
6.57576	2.09364
6.63359	2.11205
6.69231	2.13075
6.75194	2.14973
6.8125	2.16901
6.87402	2.1886
6.93651	2.2085
7	2.22871
7.06452	2.24925
7.13008	2.27013
7.19672	2.29134
7.26446	2.31291
7.33333	2.33484
7.40336	2.35714
7.47458	2.37981
7.54701	2.40287
7.62069	2.42633
7.69565	2.4502
7.77193	2.47448
7.84956	2.4992
7.92857	2.52436
8.00901	2.54997
8.09091	2.57604
8.17431	2.6026
8.25926	2.62964
8.34579	2.65719
8.43396	2.68527
8.52381	2.71387
8.61538	2.74303
8.70874	2.77275
8.80392	2.80306
8.90099	2.83396
9	2.86549
9.10101	2.89764
9.20408	2.93046
9.30928	2.96395
9.41667	2.99815
9.52632	3.03306
9.6383	3.06871
9.75269	3.10513
9.86956	3.14234
9.98901	3.18037
10.1111	3.21925
10.236	3.259
10.3636	3.29965
10.4943	3.34124
10.6279	3.38379
10.7647	3.42734
10.9048	3.47194
11.0482	3.5176
11.1951	3.56438
11.3457	3.61232
11.5	3.66145
11.6582	3.71183
11.8205	3.7635
11.987	3.81651
12.1579	3.87092
12.3333	3.92678
12.5135	3.98414
12.6986	4.04308
12.8889	4.10366
13.0845	4.16594
13.2857	4.23
13.4928	4.29592
13.7059	4.36378
13.9254	4.43366
14.1515	4.50566
14.3846	4.57988
14.625	4.65641
14.873	4.73538
15.129	4.81689
15.3934	4.90108
15.6667	4.98807
15.9492	5.07801
16.2414	5.17105
16.5439	5.26735
16.8571	5.3671
17.1818	5.47047
17.5185	5.57767
17.8679	5.68892
18.2308	5.80444
18.6078	5.9245
19	6.04936
19.4082	6.17931
19.8333	6.31468
20.2766	6.45581
20.7391	6.60307
21.2222	6.75688
21.7273	6.91769
22.2558	7.08597
22.8095	7.26226
23.3902	7.44716
24	7.64129
24.641	7.84539
25.3158	8.06022
26.027	8.28667
26.7778	8.5257
27.5714	8.77839
28.4118	9.04594
29.303	9.32971
30.25	9.63121
31.2581	9.95217
32.3333	10.2945
33.4828	10.6605
34.7143	11.0526
36.037	11.4737
37.4615	11.9273
39	12.4171
40.6667	12.9477
42.4783	13.5245
44.4545	14.1538
46.619	14.8429
49	15.601
51.6316	16.4388
54.5556	17.3698
57.8235	18.4103
61.5	19.5808
65.6667	20.9074
70.4286	22.4236
75.9231	24.1729
82.3333	26.2139
89.9091	28.6259
99	31.5203
110.111	35.058
124	39.48
141.857	45.1655
165.667	52.7462
199	63.3591
249	79.2784
332.333	105.811
499	158.875
999	318.069
Class: matlab.graphics.chart.primitive.Line
Fraction Cleaved (rep 1)	Fraction Cleaved (rep 2)
0.001001	0.000797
0.002004	0.001595
0.003009	0.002395
0.004016	0.003197
0.005025	0.004
0.006036	0.004805
0.007049	0.005611
0.008065	0.006419
0.009082	0.007229
0.010101	0.00804
0.011122	0.008853
0.012146	0.009668
0.013171	0.010484
0.014199	0.011302
0.015228	0.012121
0.01626	0.012943
0.017294	0.013765
0.01833	0.01459
0.019368	0.015416
0.020408	0.016244
0.02145	0.017074
0.022495	0.017905
0.023541	0.018738
0.02459	0.019573
0.025641	0.020409
0.026694	0.021248
0.027749	0.022088
0.028807	0.022929
0.029866	0.023772
0.030928	0.024618
0.031992	0.025464
0.033058	0.026313
0.034126	0.027163
0.035197	0.028015
0.036269	0.028869
0.037344	0.029725
0.038422	0.030582
0.039501	0.031442
0.040583	0.032303
0.041667	0.033165
0.042753	0.03403
0.043841	0.034896
0.044932	0.035765
0.046025	0.036635
0.04712	0.037506
0.048218	0.03838
0.049318	0.039256
0.05042	0.040133
0.051525	0.041012
0.052632	0.041893
0.053741	0.042776
0.054852	0.043661
0.055966	0.044547
0.057082	0.045436
0.058201	0.046326
0.059322	0.047218
0.060445	0.048113
0.061571	0.049009
0.062699	0.049907
0.06383	0.050806
0.064963	0.051708
0.066098	0.052612
0.067236	0.053518
0.068376	0.054425
0.069519	0.055335
0.070664	0.056246
0.071811	0.05716
0.072961	0.058075
0.074114	0.058992
0.075269	0.059912
0.076426	0.060833
0.077586	0.061756
0.078749	0.062681
0.079914	0.063609
0.081081	0.064538
0.082251	0.065469
0.083424	0.066403
0.084599	0.067338
0.085776	0.068275
0.086957	0.069215
0.088139	0.070156
0.089325	0.0711
0.090513	0.072045
0.091703	0.072993
0.092896	0.073942
0.094092	0.074894
0.09529	0.075848
0.096491	0.076804
0.097695	0.077762
0.098901	0.078722
0.10011	0.079684
0.101322	0.080649
0.102536	0.081615
0.103753	0.082584
0.104972	0.083555
0.106195	0.084528
0.10742	0.085503
0.108647	0.08648
0.109878	0.087459
0.111111	0.088441
0.112347	0.089425
0.113586	0.090411
0.114827	0.091399
0.116071	0.092389
0.117318	0.093382
0.118568	0.094377
0.119821	0.095374
0.121076	0.096373
0.122334	0.097374
0.123596	0.098378
0.124859	0.099384
0.126126	0.100392
0.127396	0.101403
0.128668	0.102416
0.129944	0.103431
0.131222	0.104448
0.132503	0.105468
0.133787	0.10649
0.135074	0.107514
0.136364	0.108541
0.137656	0.10957
0.138952	0.110601
0.140251	0.111635
0.141553	0.112671
0.142857	0.11371
0.144165	0.114751
0.145475	0.115794
0.146789	0.116839
0.148106	0.117887
0.149425	0.118938
0.150748	0.119991
0.152074	0.121046
0.153403	0.122104
0.154734	0.123164
0.156069	0.124226
0.157407	0.125291
0.158749	0.126359
0.160093	0.127429
0.16144	0.128501
0.162791	0.129576
0.164144	0.130654
0.165501	0.131734
0.166861	0.132816
0.168224	0.133901
0.169591	0.134989
0.17096	0.136079
0.172333	0.137172
0.173709	0.138267
0.175088	0.139365
0.176471	0.140465
0.177856	0.141568
0.179245	0.142674
0.180638	0.143782
0.182033	0.144893
0.183432	0.146006
0.184834	0.147122
0.18624	0.148241
0.187648	0.149362
0.189061	0.150486
0.190476	0.151613
0.191895	0.152742
0.193317	0.153875
0.194743	0.155009
0.196172	0.156147
0.197605	0.157287
0.199041	0.15843
0.20048	0.159576
0.201923	0.160724
0.203369	0.161876
0.204819	0.16303
0.206273	0.164186
0.207729	0.165346
0.20919	0.166508
0.210654	0.167674
0.212121	0.168842
0.213592	0.170013
0.215067	0.171186
0.216545	0.172363
0.218027	0.173542
0.219512	0.174725
0.221001	0.17591
0.222494	0.177098
0.22399	0.178289
0.22549	0.179483
0.226994	0.18068
0.228501	0.18188
0.230012	0.183082
0.231527	0.184288
0.233046	0.185497
0.234568	0.186709
0.236094	0.187923
0.237624	0.189141
0.239157	0.190362
0.240695	0.191585
0.242236	0.192812
0.243781	0.194042
0.24533	0.195275
0.246883	0.196511
0.248439	0.19775
0.25	0.198992
0.251564	0.200237
0.253133	0.201486
0.254705	0.202737
0.256281	0.203992
0.257862	0.20525
0.259446	0.206511
0.261034	0.207775
0.262626	0.209042
0.264223	0.210313
0.265823	0.211586
0.267427	0.212863
0.269036	0.214144
0.270648	0.215427
0.272265	0.216714
0.273885	0.218004
0.27551	0.219297
0.277139	0.220594
0.278772	0.221894
0.28041	0.223197
0.282051	0.224504
0.283697	0.225814
0.285347	0.227127
0.287001	0.228444
0.28866	0.229764
0.290323	0.231088
0.29199	0.232414
0.293661	0.233745
0.295337	0.235079
0.297017	0.236416
0.298701	0.237757
0.30039	0.239101
0.302083	0.240449
0.303781	0.2418
0.305483	0.243155
0.30719	0.244513
0.308901	0.245875
0.310616	0.24724
0.312336	0.248609
0.31406	0.249982
0.315789	0.251358
0.317523	0.252738
0.319261	0.254122
0.321004	0.255509
0.322751	0.2569
0.324503	0.258294
0.32626	0.259693
0.328021	0.261094
0.329787	0.2625
0.331558	0.26391
0.333333	0.265323
0.335113	0.26674
0.336898	0.26816
0.338688	0.269585
0.340483	0.271013
0.342282	0.272445
0.344086	0.273881
0.345895	0.275321
0.347709	0.276765
0.349528	0.278213
0.351351	0.279664
0.35318	0.28112
0.355014	0.282579
0.356852	0.284043
0.358696	0.28551
0.360544	0.286982
0.362398	0.288457
0.364256	0.289937
0.36612	0.29142
0.367989	0.292908
0.369863	0.294399
0.371742	0.295895
0.373626	0.297395
0.375516	0.298899
0.37741	0.300407
0.37931	0.301919
0.381215	0.303435
0.383126	0.304956
0.385042	0.306481
0.386963	0.30801
0.388889	0.309543
0.390821	0.311081
0.392758	0.312623
0.3947	0.314169
0.396648	0.315719
0.398601	0.317274
0.40056	0.318833
0.402525	0.320397
0.404494	0.321965
0.40647	0.323537
0.408451	0.325114
0.410437	0.326695
0.412429	0.328281
0.414427	0.329871
0.416431	0.331465
0.41844	0.333065
0.420455	0.334668
0.422475	0.336277
0.424501	0.33789
0.426534	0.339507
0.428571	0.341129
0.430615	0.342756
0.432665	0.344387
0.43472	0.346023
0.436782	0.347664
0.438849	0.34931
0.440922	0.35096
0.443001	0.352615
0.445087	0.354275
0.447178	0.355939
0.449275	0.357609
0.451379	0.359283
0.453488	0.360962
0.455604	0.362646
0.457726	0.364335
0.459854	0.366029
0.461988	0.367728
0.464129	0.369432
0.466276	0.371141
0.468429	0.372854
0.470588	0.374573
0.472754	0.376297
0.474926	0.378026
0.477105	0.37976
0.47929	0.3815
0.481481	0.383244
0.48368	0.384993
0.485884	0.386748
0.488095	0.388508
0.490313	0.390273
0.492537	0.392044
0.494768	0.39382
0.497006	0.395601
0.49925	0.397387
0.501502	0.399179
0.503759	0.400976
0.506024	0.402779
0.508296	0.404587
0.510574	0.406401
0.512859	0.40822
0.515152	0.410044
0.517451	0.411874
0.519757	0.41371
0.52207	0.415551
0.52439	0.417398
0.526718	0.41925
0.529052	0.421109
0.531394	0.422972
0.533742	0.424842
0.536098	0.426717
0.538462	0.428598
0.540832	0.430485
0.54321	0.432378
0.545595	0.434276
0.547988	0.436181
0.550388	0.438091
0.552795	0.440007
0.55521	0.441929
0.557632	0.443858
0.560062	0.445792
0.5625	0.447732
0.564945	0.449678
0.567398	0.451631
0.569859	0.453589
0.572327	0.455554
0.574803	0.457525
0.577287	0.459502
0.579779	0.461485
0.582278	0.463475
0.584786	0.465471
0.587302	0.467473
0.589825	0.469482
0.592357	0.471497
0.594896	0.473518
0.597444	0.475546
0.6	0.477581
0.602564	0.479622
0.605136	0.481669
0.607717	0.483723
0.610306	0.485784
0.612903	0.487851
0.615509	0.489925
0.618123	0.492006
0.620746	0.494094
0.623377	0.496188
0.626016	0.498289
0.628664	0.500397
0.631321	0.502512
0.633987	0.504633
0.636661	0.506762
0.639344	0.508898
0.642036	0.51104
0.644737	0.51319
0.647446	0.515347
0.650165	0.517511
0.652893	0.519682
0.655629	0.52186
0.658375	0.524045
0.66113	0.526238
0.663894	0.528438
0.666667	0.530645
0.669449	0.53286
0.672241	0.535082
0.675042	0.537312
0.677852	0.539549
0.680672	0.541793
0.683502	0.544046
0.686341	0.546305
0.689189	0.548573
0.692047	0.550848
0.694915	0.55313
0.697793	0.555421
0.70068	0.557719
0.703578	0.560025
0.706485	0.562339
0.709402	0.564661
0.712329	0.566991
0.715266	0.569329
0.718213	0.571675
0.72117	0.574029
0.724138	0.576391
0.727116	0.578761
0.730104	0.581139
0.733102	0.583526
0.736111	0.585921
0.73913	0.588324
0.74216	0.590736
0.745201	0.593156
0.748252	0.595585
0.751313	0.598022
0.754386	0.600467
0.757469	0.602921
0.760563	0.605384
0.763668	0.607856
0.766784	0.610336
0.769912	0.612825
0.77305	0.615323
0.776199	0.61783
0.779359	0.620345
0.782531	0.62287
0.785714	0.625404
0.788909	0.627946
0.792115	0.630498
0.795332	0.633059
0.798561	0.635629
0.801802	0.638209
0.805054	0.640797
0.808318	0.643396
0.811594	0.646003
0.814882	0.64862
0.818182	0.651247
0.821494	0.653883
0.824818	0.656528
0.828154	0.659184
0.831502	0.661849
0.834862	0.664524
0.838235	0.667209
0.841621	0.669903
0.845018	0.672608
0.848429	0.675322
0.851852	0.678047
0.855288	0.680782
0.858736	0.683527
0.862197	0.686282
0.865672	0.689047
0.869159	0.691823
0.872659	0.694609
0.876173	0.697405
0.879699	0.700213
0.883239	0.70303
0.886792	0.705858
0.890359	0.708697
0.893939	0.711547
0.897533	0.714408
0.901141	0.717279
0.904762	0.720162
0.908397	0.723055
0.912046	0.725959
0.915709	0.728875
0.919386	0.731802
0.923077	0.73474
0.926782	0.737689
0.930502	0.74065
0.934236	0.743622
0.937984	0.746606
0.941748	0.749601
0.945525	0.752608
0.949318	0.755627
0.953125	0.758657
0.956947	0.761699
0.960784	0.764754
0.964637	0.76782
0.968504	0.770898
0.972387	0.773989
0.976285	0.777091
0.980198	0.780206
0.984127	0.783334
0.988072	0.786473
0.992032	0.789626
0.996008	0.792791
1	0.795968
1.00401	0.799158
1.00803	0.802361
1.01207	0.805577
1.01613	0.808806
1.0202	0.812048
1.02429	0.815303
1.0284	0.818572
1.03252	0.821853
1.03666	0.825148
1.04082	0.828457
1.04499	0.831779
1.04918	0.835114
1.05339	0.838463
1.05761	0.841826
1.06186	0.845203
1.06612	0.848594
1.07039	0.851999
1.07469	0.855418
1.079	0.858851
1.08333	0.862299
1.08768	0.865761
1.09205	0.869237
1.09644	0.872728
1.10084	0.876234
1.10526	0.879754
1.1097	0.883289
1.11417	0.88684
1.11864	0.890405
1.12314	0.893985
1.12766	0.897581
1.1322	0.901192
1.13675	0.904818
1.14133	0.90846
1.14592	0.912118
1.15054	0.915791
1.15517	0.91948
1.15983	0.923185
1.1645	0.926907
1.1692	0.930644
1.17391	0.934397
1.17865	0.938167
1.18341	0.941954
1.18818	0.945756
1.19298	0.949576
1.1978	0.953412
1.20264	0.957266
1.20751	0.961136
1.21239	0.965023
1.2173	0.968928
1.22222	0.97285
1.22717	0.976789
1.23214	0.980746
1.23714	0.984721
1.24215	0.988714
1.24719	0.992724
1.25225	0.996753
1.25734	1.0008
1.26244	1.00486
1.26757	1.00895
1.27273	1.01305
1.2779	1.01717
1.2831	1.02131
1.28833	1.02547
1.29358	1.02965
1.29885	1.03384
1.30415	1.03806
1.30947	1.04229
1.31482	1.04655
1.32019	1.05083
1.32558	1.05512
1.331	1.05943
1.33645	1.06377
1.34192	1.06813
1.34742	1.0725
1.35294	1.0769
1.35849	1.08132
1.36407	1.08575
1.36967	1.09021
1.3753	1.09469
1.38095	1.09919
1.38664	1.10372
1.39234	1.10826
1.39808	1.11283
1.40385	1.11742
1.40964	1.12203
1.41546	1.12666
1.42131	1.13132
1.42718	1.13599
1.43309	1.14069
1.43902	1.14542
1.44499	1.15016
1.45098	1.15493
1.457	1.15973
1.46305	1.16454
1.46914	1.16938
1.47525	1.17425
1.48139	1.17914
1.48756	1.18405
1.49377	1.18899
1.5	1.19395
1.50627	1.19894
1.51256	1.20395
1.51889	1.20899
1.52525	1.21405
1.53165	1.21914
1.53807	1.22426
1.54453	1.2294
1.55102	1.23456
1.55754	1.23976
1.5641	1.24498
1.57069	1.25022
1.57732	1.2555
1.58398	1.2608
1.59067	1.26612
1.5974	1.27148
1.60417	1.27686
1.61097	1.28228
1.6178	1.28772
1.62467	1.29319
1.63158	1.29869
1.63852	1.30421
1.6455	1.30977
1.65252	1.31535
1.65957	1.32097
1.66667	1.32661
1.6738	1.33229
1.68097	1.338
1.68817	1.34373
1.69542	1.3495
1.7027	1.3553
1.71003	1.36113
1.71739	1.36699
1.7248	1.37288
1.73224	1.37881
1.73973	1.38477
1.74725	1.39076
1.75482	1.39678
1.76243	1.40284
1.77008	1.40893
1.77778	1.41505
1.78551	1.42121
1.7933	1.42741
1.80112	1.43363
1.80899	1.4399
1.8169	1.4462
1.82486	1.45253
1.83286	1.4589
1.84091	1.46531
1.849	1.47175
1.85714	1.47823
1.86533	1.48474
1.87356	1.4913
1.88184	1.49789
1.89017	1.50452
1.89855	1.51119
1.90698	1.51789
1.91545	1.52464
1.92398	1.53142
1.93255	1.53825
1.94118	1.54512
1.94985	1.55202
1.95858	1.55897
1.96736	1.56595
1.97619	1.57299
1.98507	1.58006
1.99401	1.58717
2.003	1.59433
2.01205	1.60153
2.02115	1.60877
2.0303	1.61606
2.03951	1.62339
2.04878	1.63076
2.0581	1.63819
2.06749	1.64565
2.07692	1.65316
2.08642	1.66072
2.09598	1.66833
2.10559	1.67598
2.11526	1.68368
2.125	1.69143
2.1348	1.69923
2.14465	1.70708
2.15457	1.71497
2.16456	1.72292
2.1746	1.73091
2.18471	1.73896
2.19489	1.74706
2.20513	1.75521
2.21543	1.76341
2.22581	1.77167
2.23625	1.77998
2.24675	1.78834
2.25733	1.79676
2.26797	1.80523
2.27869	1.81376
2.28947	1.82235
2.30033	1.83099
2.31126	1.83969
2.32226	1.84844
2.33333	1.85726
2.34448	1.86613
2.3557	1.87507
2.367	1.88406
2.37838	1.89311
2.38983	1.90223
2.40136	1.91141
2.41297	1.92065
2.42466	1.92995
2.43643	1.93932
2.44828	1.94875
2.46021	1.95825
2.47222	1.96781
2.48432	1.97744
2.4965	1.98714
2.50877	1.9969
2.52113	2.00674
2.53357	2.01664
2.5461	2.02661
2.55872	2.03666
2.57143	2.04677
2.58423	2.05696
2.59712	2.06723
2.61011	2.07756
2.62319	2.08797
2.63636	2.09846
2.64963	2.10902
2.663	2.11967
2.67647	2.13038
2.69004	2.14118
2.7037	2.15206
2.71747	2.16302
2.73134	2.17406
2.74532	2.18519
2.7594	2.19639
2.77359	2.20769
2.78788	2.21906
2.80228	2.23053
2.81679	2.24208
2.83142	2.25372
2.84615	2.26545
2.861	2.27727
2.87597	2.28918
2.89105	2.30118
2.90625	2.31328
2.92157	2.32547
2.93701	2.33777
2.95257	2.35015
2.96825	2.36264
2.98406	2.37522
3	2.3879
3.01606	2.40069
3.03226	2.41358
3.04858	2.42658
3.06504	2.43967
3.08163	2.45288
3.09836	2.4662
3.11523	2.47962
3.13223	2.49316
3.14938	2.5068
3.16667	2.52057
3.1841	2.53444
3.20168	2.54844
3.21941	2.56255
3.23729	2.57678
3.25532	2.59113
3.2735	2.60561
3.29184	2.6202
3.31034	2.63493
3.329	2.64978
3.34783	2.66476
3.36681	2.67988
3.38597	2.69512
3.40529	2.7105
3.42478	2.72601
3.44444	2.74167
3.46429	2.75746
3.4843	2.7734
3.5045	2.78947
3.52489	2.8057
3.54546	2.82207
3.56621	2.83859
3.58716	2.85526
3.6083	2.87209
3.62963	2.88907
3.65116	2.90621
3.6729	2.92351
3.69484	2.94097
3.71698	2.9586
3.73934	2.97639
3.76191	2.99436
3.78469	3.01249
3.80769	3.0308
3.83092	3.04929
3.85437	3.06795
3.87805	3.0868
3.90196	3.10584
3.92611	3.12506
3.9505	3.14447
3.97512	3.16407
4	3.18387
4.02513	3.20387
4.05051	3.22407
4.07614	3.24448
4.10204	3.26509
4.12821	3.28592
4.15464	3.30696
4.18135	3.32822
4.20833	3.3497
4.2356	3.3714
4.26316	3.39334
4.29101	3.4155
4.31915	3.43791
4.34759	3.46055
4.37634	3.48343
4.40541	3.50656
4.43478	3.52995
4.46448	3.55358
4.49451	3.57748
4.52486	3.60165
4.55556	3.62608
4.58659	3.65078
4.61798	3.67576
4.64972	3.70103
4.68182	3.72658
4.71429	3.75242
4.74713	3.77856
4.78035	3.805
4.81395	3.83175
4.84795	3.85882
4.88235	3.8862
4.91716	3.9139
4.95238	3.94194
4.98802	3.97031
5.0241	3.99902
5.06061	4.02808
5.09756	4.0575
5.13497	4.08727
5.17284	4.11742
5.21118	4.14793
5.25	4.17883
5.28931	4.21012
5.32911	4.24181
5.36943	4.27389
5.41026	4.30639
5.45161	4.33931
5.49351	4.37266
5.53595	4.40644
5.57895	4.44066
5.62252	4.47534
5.66667	4.51049
5.71141	4.5461
5.75676	4.58219
5.80272	4.61878
5.84931	4.65587
5.89655	4.69347
5.94444	4.73159
5.99301	4.77024
6.04225	4.80944
6.0922	4.8492
6.14286	4.88952
6.19424	4.93042
6.24638	4.97192
6.29927	5.01402
6.35294	5.05674
6.40741	5.10009
6.46269	5.14409
6.5188	5.18875
6.57576	5.23409
6.63359	5.28012
6.69231	5.32686
6.75194	5.37433
6.8125	5.42253
6.87402	5.4715
6.93651	5.52124
7	5.57178
7.06452	5.62313
7.13008	5.67532
7.19672	5.72836
7.26446	5.78228
7.33333	5.8371
7.40336	5.89284
7.47458	5.94952
7.54701	6.00718
7.62069	6.06583
7.69565	6.12549
7.77193	6.18621
7.84956	6.248
7.92857	6.31089
8.00901	6.37492
8.09091	6.4401
8.17431	6.50649
8.25926	6.57411
8.34579	6.64299
8.43396	6.71317
8.52381	6.78468
8.61538	6.85757
8.70874	6.93188
8.80392	7.00764
8.90099	7.0849
9	7.16371
9.10101	7.24411
9.20408	7.32615
9.30928	7.40989
9.41667	7.49537
9.52632	7.58264
9.6383	7.67178
9.75269	7.76283
9.86956	7.85586
9.98901	7.95093
10.1111	8.04812
10.236	8.14749
10.3636	8.24912
10.4943	8.35309
10.6279	8.45947
10.7647	8.56836
10.9048	8.67984
11.0482	8.79401
11.1951	8.91096
11.3457	9.0308
11.5	9.15363
11.6582	9.27958
11.8205	9.40875
11.987	9.54128
12.1579	9.6773
12.3333	9.81694
12.5135	9.96036
12.6986	10.1077
12.8889	10.2591
13.0845	10.4148
13.2857	10.575
13.4928	10.7398
13.7059	10.9094
13.9254	11.0842
14.1515	11.2642
14.3846	11.4497
14.625	11.641
14.873	11.8384
15.129	12.0422
15.3934	12.2527
15.6667	12.4702
15.9492	12.695
16.2414	12.9276
16.5439	13.1684
16.8571	13.4177
17.1818	13.6762
17.5185	13.9442
17.8679	14.2223
18.2308	14.5111
18.6078	14.8112
19	15.1234
19.4082	15.4483
19.8333	15.7867
20.2766	16.1395
20.7391	16.5077
21.2222	16.8922
21.7273	17.2942
22.2558	17.7149
22.8095	18.1557
23.3902	18.6179
24	19.1032
24.641	19.6135
25.3158	20.1506
26.027	20.7167
26.7778	21.3143
27.5714	21.946
28.4118	22.6149
29.303	23.3243
30.25	24.078
31.2581	24.8804
32.3333	25.7363
33.4828	26.6512
34.7143	27.6315
36.037	28.6843
37.4615	29.8182
39	31.0428
40.6667	32.3694
42.4783	33.8113
44.4545	35.3844
46.619	37.1073
49	39.0024
51.6316	41.0971
54.5556	43.4245
57.8235	46.0257
61.5	48.952
65.6667	52.2686
70.4286	56.0589
75.9231	60.4323
82.3333	65.5347
89.9091	71.5648
99	78.8008
110.111	87.6449
124	98.7
141.857	112.914
165.667	131.865
199	158.398
[truncated: 13,214 more rows]

## Sheet: Fig2dii
Name: switchscatter(22 23 )
Class: matlab.graphics.axis.Axes
Class: matlab.graphics.chart.primitive.Line
Replicate 2 / Replicate 1	Error Estimate
29.1202	1.96866
Class: matlab.graphics.chart.primitive.Line
Replicate 2 / Replicate 1	Error Estimate
27.3458	1.76634
Class: matlab.graphics.chart.primitive.Line
Replicate 2 / Replicate 1	Error Estimate
3.23984	1.24787
Class: matlab.graphics.chart.primitive.Line
Replicate 2 / Replicate 1	Error Estimate
34.5429	2.09772
Class: matlab.graphics.chart.primitive.Line
Replicate 2 / Replicate 1	Error Estimate
25.8736	1.93015
Class: matlab.graphics.chart.primitive.Line
Replicate 2 / Replicate 1	Error Estimate
32.6963	1.96689
Class: matlab.graphics.chart.primitive.Line
Replicate 2 / Replicate 1	Error Estimate
21.8442	1.8443
Class: matlab.graphics.chart.primitive.Line
Replicate 2 / Replicate 1	Error Estimate
20.5185	1.8196
Class: matlab.graphics.chart.primitive.Line
Replicate 2 / Replicate 1	Error Estimate
26.248	1.88186
Class: matlab.graphics.chart.primitive.Line
Replicate 2 / Replicate 1	Error Estimate
58.1478	1.90666
Class: matlab.graphics.chart.primitive.Line
Replicate 2 / Replicate 1	Error Estimate
16.6137	1.75596
Class: matlab.graphics.chart.primitive.Line
Replicate 2 / Replicate 1	Error Estimate
35.2893	1.89741
Class: matlab.graphics.chart.primitive.Line
Replicate 2 / Replicate 1	Error Estimate
75.8491	1.9003
Class: matlab.graphics.chart.primitive.Line
Replicate 2 / Replicate 1	Error Estimate
18.9713	1.9007
Class: matlab.graphics.chart.primitive.Line
Replicate 2 / Replicate 1	Error Estimate
29.336	1.92806
Class: matlab.graphics.chart.primitive.Line
Replicate 2 / Replicate 1	Error Estimate
0.05	2.00441
0.054396	1.96559
0.059179	1.92751
0.064382	1.89018
0.070043	1.85356
0.076201	1.81766
0.082901	1.78245
0.09019	1.74792
0.09812	1.71406
0.106747	1.68086
0.116133	1.6483
0.126344	1.61637
0.137452	1.58506
0.149538	1.55436
0.162685	1.52425
0.176989	1.49473
0.192551	1.46577
0.209481	1.43738
0.227899	1.40954
0.247937	1.38224
0.269736	1.35546
0.293453	1.3292
0.319254	1.30346
0.347324	1.27821
0.377862	1.25345
0.411085	1.22917
0.447229	1.20536
0.486552	1.18201
0.529331	1.15912
0.575872	1.13666
0.626505	1.11465
0.681589	1.09305
0.741517	1.07188
0.806714	1.05112
0.877644	1.03076
0.954809	1.01079
1.03876	1.00887
1.13009	1.02879
1.22945	1.04912
1.33755	1.06984
1.45515	1.09097
1.5831	1.11252
1.72229	1.1345
1.87372	1.15691
2.03846	1.17976
2.21769	1.20306
2.41268	1.22683
2.62481	1.25106
2.8556	1.27577
3.10667	1.30097
3.37982	1.32667
3.67699	1.35288
4.00028	1.3796
4.352	1.40685
4.73465	1.43464
5.15094	1.46298
5.60383	1.49188
6.09654	1.52135
6.63257	1.5514
7.21573	1.58204
7.85016	1.61329
8.54038	1.64516
9.29128	1.67766
10.1082	1.7108
10.997	1.74459
11.9639	1.77905
13.0158	1.8142
14.1602	1.85003
15.4052	1.88657
16.7597	1.92384
18.2332	1.96184
19.8364	2.0006
21.5804	2.04011
23.4779	2.08041
25.5421	2.12151
27.7879	2.16341
30.2311	2.20615
32.8892	2.24972
35.7809	2.29416
38.9269	2.33948
42.3495	2.38569
46.073	2.43282
50.1239	2.48087
54.531	2.52988
59.3256	2.57985
64.5417	2.63081
70.2165	2.68278
76.3902	2.73577
83.1067	2.78981
90.4138	2.84492
98.3633	2.90111
107.012	2.95842
116.421	3.01686
126.657	3.07645
137.793	3.13722
149.908	3.19919
163.089	3.26238
177.428	3.32682
193.028	3.39254
210	3.45955
Class: matlab.graphics.chart.primitive.Line
Replicate 2 / Replicate 1	Error Estimate
0.4	1.00331
0.4	2
Class: matlab.graphics.chart.primitive.Line
Replicate 2 / Replicate 1	Error Estimate
2.5	1.00331
2.5	2
Class: matlab.graphics.chart.primitive.Line
Replicate 2 / Replicate 1	Error Estimate
0	1.00331
0	2
Class: matlab.graphics.chart.primitive.Line
Replicate 2 / Replicate 1	Error Estimate
0.980216	1.29442
1.4227	1.39966
0.912708	2.24051
1.03253	1.07852
0.959216	1.01606
1.08217	1.09957
1.03119	1.0845
1.0261	1.07963
1.14332	1.11935
1.04519	1.03576
1.05916	1.05393
0.91415	1.05418
1.21446	1.09339
0.939067	1.08856
0.944289	1.06069
0.947044	1.04901
0.978621	1.0196
0.930736	1.05206
0.943152	1.06436
0.998366	1.01017
1.05536	1.04643
0.97328	1.04814
0.968444	1.03165
0.983892	1.03898
0.956499	1.01689
1.06881	1.02523
0.966182	1.0331
0.963102	1.03001
0.978287	1.06147
0.97505	1.01124
0.944182	1.04554
1.11479	1.11438
0.977262	1.05341
0.89126	1.03924
1.01316	1.04076
0.975554	1.04107
1.07038	1.02602
0.924147	1.0897
0.45374	1.741
0.956084	1.03889
1.00958	1.05567
1.01066	1.03496
1.00533	1.01758
1.04812	1.08014
1.00042	1.08374
0.87028	1.04567
0.983339	1.05563
1.02052	1.0975
0.876691	1.11625
1.11935	1.06798
1.08008	1.03435
1.0196	1.02831
1.11779	1.04174
0.919198	1.14753
0.916712	1.0541
1.05583	1.0392
0.924513	1.03608
0.910612	1.11747
0.906819	1.11371
0.952428	1.10137
0.896786	1.07968
0.952613	1.05768
1.02897	1.03436
1.01266	1.04494
0.823137	1.14114
1.02147	1.01258
0.313465	1.58824
0.976234	1.06309
0.950471	1.07372
1.03625	1.06113
1.10319	1.0506
0.871062	1.08762
0.979451	1.01636
0.93727	1.0419
0.985641	1.08054
0.958464	1.01685
1.10105	1.05747
0.987579	1.09101
0.82233	1.14026
0.919439	1.11267
0.992902	1.0363
0.93721	1.04523
1.06294	1.02022
1.11345	1.03461
1.10377	1.07667
0.971522	1.05781
0.999292	1.04787
1.08037	1.05892
1.02269	1.05689
0.929351	1.15634
0.967178	1.05428
0.922289	1.10002
1.01276	1.04838
0.927486	1.06985
0.956318	1.094
0.957029	1.06399
0.973692	1.09813
1.06794	1.07767
0.934738	1.07099
1.09834	1.11069
0.987509	1.0254
1.07995	1.0552
0.955964	1.04766
1.03329	1.05663
0.996387	1.04419
0.988128	1.01753
1.11682	1.06644
1.05431	1.01517
1.112	1.07143
1.163	1.0464
0.972864	1.02173
0.881073	1.09287
1.05315	1.03813
1.11614	1.02253
1.0284	1.01782
0.964061	1.03141
1.01619	1.05609
1.00781	1.00873
0.863438	1.05168
0.993687	1.05374
1.16907	1.10289
0.974805	1.02416
0.988697	1.02341
1.0224	1.03933
0.95741	1.03572
0.973414	1.0626
0.946669	1.0381
1.10611	1.05451
0.935979	1.02034
0.94122	1.02904
0.904082	1.04932
0.911496	1.06107
1.11291	1.06524
1.05661	1.02228
0.992136	1.06052
0.892484	1.03064
1.08846	1.06407
0.696872	1.10527
0.91753	1.07011
0.978784	1.05029
0.996034	1.06949
0.950046	1.0465
1.03005	1.09297
1.03455	1.07916
1.09495	1.04554
0.860168	1.03639
1.10482	1.06978
1.01458	1.02973
1.13741	1.14626
0.934203	1.0271
0.858547	1.15453
0.94175	1.06403
1.01202	1.01227
0.983897	1.0852
1.0274	1.04807
1.013	1.04773
1.0002	1.03816
1.31466	1.09053
0.920374	1.05167
1.10414	1.05016
1.12331	1.04533
1.00685	1.04181
0.860538	1.12556
0.889158	1.04729
1.1073	1.0612
1.11876	1.06991
0.950962	1.02118
1.09345	1.03389
1.11438	1.01791
1.04677	1.059
0.976869	1.02903
0.89235	1.02305
1.01127	1.05621
0.953577	1.02027
1.02106	1.07113
1.02627	1.05944
0.894239	1.04888
0.945097	1.06806
0.861004	1.0687
0.907829	1.06138
1.02161	1.04528
0.984136	1.05872
0.976616	1.02076
1.01788	1.02921
0.984732	1.02603
0.977401	1.08013
1.09176	1.06018
0.830153	1.06903
1.07742	1.0625
0.939697	1.04881
0.971459	1.03424
1.01998	1.02446
1.05769	1.04912
0.998875	1.04463
0.956822	1.03072
1.01156	1.01162
1.09527	1.06901
0.956978	1.01058
0.990758	1.03332
0.977005	1.05084
0.962013	1.03655
1.05211	1.01864
0.920524	1.07654
1.0302	1.05038
0.917504	1.03331
1.0719	1.08326
0.907741	1.03485
0.98782	1.07153
0.975259	1.04694
0.885684	1.10756
0.913684	1.09163
0.952037	1.05924
1.01547	1.10853
0.82943	1.07376
0.962565	1.01727
0.940062	1.08407
1.03846	1.08917
1.1262	1.05837
1.04667	1.07481
1.05935	1.07102
1.04605	1.05727
0.965042	1.08992
0.99603	1.05175
0.947429	1.02469
0.988117	1.01694
0.950525	1.08276
0.978141	1.05932
1.00762	1.04015
0.995271	1.04307
1.06955	1.07383
0.944276	1.02539
0.916816	1.05224
1.03659	1.02545
0.956846	1.02151
0.986218	1.05379
1.06709	1.04642
0.952449	1.04457
1.05415	1.03988
0.966238	1.01151
1.11139	1.05399
1.11146	1.07116
0.980411	1.04242
1.02507	1.02616
1.15441	1.06046
0.982505	1.04681
0.996494	1.01208
0.899217	1.04804
1.16118	1.03437
1.07915	1.04035
0.984421	1.03002
0.945116	1.0431
0.930779	1.0477
0.853255	1.07786
1.03914	1.05855
1.01059	1.01518
0.868159	1.19039
1.07786	1.05818
1.043	1.01994
1.03023	1.05418
0.869604	1.0612
1.02251	1.01668
1.12609	1.06996
0.98067	1.01193
0.979932	1.1014
1.12302	1.07116
0.991791	1.03138
1.0781	1.03876
0.949982	1.03791
0.995934	1.03403
29.336	1.92806
1.1542	1.14648
1.07533	1.12514
1.00741	1.0397
0.941503	1.05046
1.02318	1.08628
0.886431	1.04399
0.987265	1.04611
1.00252	1.06398
1.08681	1.05013
0.952593	1.02399
1.08868	1.04286
1.0796	1.01474
1.11423	1.10401
1.00736	1.01763
1.03452	1.06834
0.95243	1.05394
0.988805	1.03297
1.00173	1.01356
1.12224	1.10645
1.06594	1.06525
1.03207	1.05672
1.05814	1.01249
0.912316	1.04255
0.956854	1.04598
1.04047	1.0071
1.07752	1.04087
0.993236	1.01987
0.945969	1.0169
0.959751	1.10618
1.0866	1.03446
1.02646	1.03049
0.98737	1.06792
1.01694	1.01063
1.00187	1.03846
0.906286	1.01478
1.01364	1.03068
0.986827	1.03363
0.963576	1.03597
0.919031	1.08994
1.07228	1.03647
0.930144	1.06689
0.994737	1.00567
0.86218	1.05131
1.11242	1.0701
1.00425	1.0371
0.931158	1.04579
1.02528	1.03524
0.938851	1.04756
0.967889	1.1254
0.868294	1.13433
1.02523	1.05062
8.24693	1.86211
0.925396	1.05758
1.02597	1.05336
1.08765	1.08803
1.17332	1.03343
1.28633	1.02472
1.07176	1.0528
1.1362	1.09417
0.825118	1.09751
0.987518	1.0451
1.02958	1.05404
1.04251	1.03831
0.977609	1.04437
1.09391	1.02913
1.02907	1.07367
0.976293	1.07716
0.995526	1.06409
0.991739	1.02756
0.965197	1.02067
1.06558	1.06741
1.01675	1.08147
1.02853	1.10472
1.0076	1.03377
1.05377	1.04808
1.0733	1.01436
1.04821	1.06387
0.975423	1.03452
0.986703	1.10022
1.01661	1.04717
0.935009	1.05099
0.724066	1.17224
1.01266	1.03836
0.903463	1.03212
0.892172	1.04558
0.976477	1.04201
1.0975	1.06262
1.074	1.07551
0.920632	1.03985
0.934	1.05109
1.15804	1.15583
0.942248	1.03541
1.24605	1.13255
1.12896	1.07725
1.05553	1.05642
18.9713	1.9007
0.928953	1.05863
1.14782	1.1088
1.07023	1.0823
1.08633	1.0885
1.18405	1.10156
0.934149	1.07309
0.854229	1.12144
0.975572	1.05816
0.981637	1.04198
1.19341	1.11485
1.06856	1.1312
1.03052	1.0216
1.01365	1.0492
1.02089	1.02428
1.1252	1.02261
0.880085	1.05228
1.04348	1.02102
0.976429	1.02312
0.973615	1.04681
1.06571	1.029
0.897065	1.04071
0.977161	1.04297
0.953005	1.04182
0.949486	1.12111
1.04195	1.04634
1.03298	1.04557
1.10906	1.06292
1.05948	1.02396
0.977402	1.03545
0.990081	1.02309
0.997364	1.03195
0.904226	1.10452
0.933854	1.05797
0.953702	1.03634
0.959038	1.10259
1.01485	1.03422
0.874744	1.01675
1.02857	1.05161
0.986485	1.06204
1.09213	1.08614
1.0068	1.0217
0.979886	1.06218
0.970182	1.084
1.0449	1.06208
1.05609	1.0752
1.0037	1.12843
0.918212	1.05704
1.0616	1.10031
0.985394	1.06167
1.10171	1.04488
1.18073	1.11761
1.00063	1.02289
1.06412	1.03708
0.997733	1.10473
1.00074	1.02937
1.00131	1.01672
0.955971	1.09642
0.949416	1.01825
1.01525	1.08533
1.13792	1.0647
1.15788	1.07007
0.935336	1.03937
0.952804	1.06814
1.1038	1.05662
0.942326	1.05351
0.832007	1.39547
0.941609	1.00588
0.899751	1.0928
0.746962	1.14955
1.07882	1.04892
1.13167	1.0879
1.09222	1.05541
1.10444	1.0663
1.13301	1.16466
0.996603	1.05389
0.939767	1.0648
1.18713	1.0919
0.89238	1.09971
1.0779	1.07809
0.980657	1.07042
0.947743	1.1084
1.02167	1.12782
0.806592	1.0948
1.02099	1.04729
0.802943	1.05289
0.968265	1.00918
1.06589	1.03971
1.1139	1.04907
1.0488	1.08631
1.04386	1.04438
1.00545	1.09457
0.798821	1.08749
0.913891	1.02746
0.939559	1.06133
0.977681	1.00819
0.956943	1.09106
1.07062	1.07533
1.04409	1.05748
1.07572	1.04462
0.940949	1.10345
1.03586	1.05744
0.97897	1.07275
1.00274	1.00743
1.09917	1.06112
0.956739	1.03497
1.04339	1.08265
0.84438	1.06307
1.03638	1.10207
0.907119	1.05872
1.02377	1.05287
0.90063	1.04896
1.08672	1.06413
0.993567	1.01757
0.911637	1.04572
0.98131	1.23209
1.02758	1.0587
1.06702	1.02229
1.14976	1.0655
0.938582	1.1526
1.04682	1.0797
1.15439	1.08564
1.15037	1.06694
1.03499	1.09406
0.913724	1.04456
1.03609	1.01683
0.9753	1.02222
0.966422	1.072
0.930635	1.03042
0.940419	1.12212
0.802272	1.06473
0.83299	1.09417
7.17527	1.80545
0.981969	1.06492
1.07839	1.04548
1.0572	1.04827
1.01017	1.06765
1.0135	1.05052
0.97791	1.06966
1.0313	1.04945
0.960699	1.05327
1.05774	1.02525
1.17731	1.04154
0.993951	1.06576
0.960246	1.04931
1.15726	1.05956
0.979701	1.01982
0.965543	1.00636
1.05825	1.06571
0.906002	1.04476
1.0198	1.09516
1.06102	1.04449
0.962518	1.08389
0.955626	1.0347
0.826516	1.04847
0.900122	1.14775
1.03235	1.14135
0.890825	1.14241
1.05287	1.03156
0.949949	1.0456
0.944928	1.03574
1.02603	1.05987
0.730972	1.1519
0.907767	1.02749
0.875062	1.15532
0.978326	1.04668
1.06481	1.08207
1.02084	1.07663
0.948305	1.01013
0.916132	1.04697
0.934931	1.05911
0.959354	1.06523
0.940182	1.02857
1.01301	1.06851
1.06512	1.07056
0.978535	1.0553
1.01878	1.01592
0.856855	1.0904
0.933727	1.071
0.84414	1.11892
0.934576	1.04573
0.938497	1.07712
0.862832	1.06812
0.865233	1.19906
1.09468	1.06702
1.05364	1.01956
0.93663	1.03336
0.873859	1.06498
0.916957	1.04023
0.887415	1.0468
0.899272	1.05196
0.934485	1.03546
1.03594	1.0418
0.944855	1.05247
0.927609	1.09638
1.03631	1.03944
1.18759	1.07118
0.919388	1.03648
1.02547	1.03668
1.11352	1.21769
0.843629	1.03752
0.919196	1.0396
0.971598	1.04318
1.01924	1.03164
75.8491	1.9003
0.887262	1.09411
0.956148	1.11681
1.03319	1.02047
35.2893	1.89741
1.2499	1.12691
0.919518	1.01868
0.938842	1.02896
0.901395	1.05802
1.00656	1.01842
0.811545	1.11922
1.01175	1.0425
1.0932	1.12911
0.954486	1.11094
1.16152	1.06711
0.797405	1.16874
0.859241	1.06462
0.983819	1.08229
0.895221	1.04948
0.899217	1.04846
0.905162	1.05681
1.25173	1.09277
1.02384	1.06833
0.969592	1.03173
0.925253	1.03664
0.982161	1.07351
0.970351	1.07713
1.07237	1.03879
0.987542	1.07403
1.05214	1.0855
1.23046	1.04451
0.921549	1.05163
0.936776	1.04863
0.960092	1.01896
0.966066	1.05103
0.918732	1.02207
0.87911	1.03689
0.913797	1.09194
0.924539	1.05732
1.01492	1.05778
1.07508	1.06342
0.903695	1.06221
0.89336	1.0441
1.03257	1.1281
1.06271	1.06934
1.01521	1.11119
1.05457	1.06885
1.03569	1.02285
1.10701	1.10961
1.06219	1.06418
0.98159	1.05647
0.966242	1.02113
0.97711	1.02222
0.941378	1.03177
1.045	1.05404
1.0944	1.03792
1.0364	1.07225
0.994807	1.04674
1.02878	1.04828
1.01418	1.03915
0.957335	1.04784
1.06924	1.01466
1.01151	1.01938
0.999921	1.03869
0.930801	1.06288
6.40767	1.94107
0.965483	1.10006
0.985997	1.05857
1.02991	1.02366
0.929691	1.07872
1.21793	1.18881
0.97854	1.03445
1.00256	1.05163
0.917596	1.04656
1.05044	1.07615
1.00545	1.04419
1.22599	1.1945
16.2528	2.08734
0.926657	1.06025
0.927345	1.13342
1.06928	1.13455
0.826001	1.29798
1.05992	1.07795
0.961509	1.08458
0.951919	1.01234
0.92637	1.06257
1.04138	1.02557
1.05208	1.08426
1.08064	1.12013
0.945679	1.05325
0.924887	1.02831
0.990674	1.01022
0.953905	1.04935
0.994468	1.08096
1.04556	1.15122
1.02915	1.05112
1.11831	1.06994
0.998207	1.20132
0.958671	1.01399
1.00288	1.04924
0.989766	1.01982
0.901128	1.01432
0.939675	1.08878
0.967968	1.05566
0.847908	1.02787
0.906869	1.02314
0.850404	1.06816
1.00883	1.02073
0.786889	1.12685
1.00704	1.02113
0.885143	1.06628
0.92954	1.05086
1.03786	1.07378
1.01641	1.0356
1.0384	1.10791
1.02018	1.01168
0.960584	1.05291
0.998388	1.07165
0.93308	1.04732
1.0954	1.09371
0.99673	1.06337
0.988247	1.03388
0.785507	1.10709
0.981259	1.05296
0.898459	1.06524
0.997997	1.05914
1.08918	1.14041
9.36577	1.77468
0.916579	1.07981
1.10591	1.11735
0.960361	1.11218
0.84168	1.08406
1.13619	1.10987
0.989138	1.03093
16.6137	1.75596
0.925913	1.08806
0.964901	1.07999
10.3744	1.81142
1.09683	1.05268
0.880928	1.12351
8.46683	1.87025
0.87285	1.10343
0.926302	1.02311
0.984861	1.08879
7.70076	1.89392
1.03906	1.10653
0.844932	1.17408
0.957286	1.07117
1.1689	1.09375
0.884693	1.06686
1.04014	1.06959
1.03643	1.01857
1.07965	1.10709
1.01901	1.01057
0.912216	1.06542
0.93635	1.06
0.900044	1.07872
1.04624	1.0181
0.97258	1.03628
0.957238	1.04535
1.07082	1.03642
0.951824	1.0783
1.04238	1.01246
0.84097	1.15017
0.925163	1.0509
1.01119	1.02417
1.12247	1.09209
0.972244	1.04776
1.11223	1.10461
1.13329	1.10501
1.23807	1.16115
1.04075	1.07101
1.00494	1.04979
0.916772	1.01366
0.99482	1.03963
0.883775	1.01722
0.86635	1.12104
0.90997	1.01967
1.03964	1.01113
0.931305	1.09332
0.961253	1.03909
1.03984	1.11228
1.03327	1.0569
0.993877	1.01321
1.01643	1.01306
1.04442	1.01773
1.06732	1.05254
1.05897	1.06172
0.971585	1.05142
0.994186	1.03551
0.987798	1.0464
1.04182	1.02116
0.956218	1.04645
0.933194	1.09059
0.956873	1.00707
1.04721	1.0329
1.18138	1.11294
1.09904	1.03808
0.927334	1.00673
0.957984	1.01274
0.996428	1.08043
1.00044	1.00533
0.879847	1.08242
0.917566	1.0517
1.05489	1.09555
1.06941	1.03009
1.0193	1.16867
1.01623	1.02892
0.990477	1.0429
1.0783	1.03443
0.968419	1.0558
1.11552	1.05282
1.09588	1.0522
0.849978	1.05111
1.1227	1.04807
1.06748	1.0311
0.996499	1.05607
0.993493	1.04358
1.07392	1.04679
1.02933	1.00446
0.977756	1.04853
0.833888	1.15136
0.923974	1.06995
0.792891	1.13135
12.749	1.82432
0.997227	1.04089
0.949302	1.08009
7.87527	1.95956
1.21039	1.08362
1.04187	1.01196
1.32104	1.04997
1.02388	1.06701
1.01391	1.04824
1.05836	1.05592
0.92183	1.05831
1.03523	1.0293
0.827845	1.05501
0.96858	1.03401
0.997336	1.12743
0.939029	1.0509
0.864074	1.10257
0.902694	1.10088
0.929636	1.01929
0.847969	1.06705
1.07643	1.03467
1.44141	1.7101
0.892443	1.05647
1.08608	1.02977
0.999488	1.05058
1.01989	1.01657
1.00847	1.09312
0.893163	1.04534
1.06126	1.07221
1.06462	1.10926
1.02188	1.02528
1.09284	1.01736
0.984191	1.02787
1.03475	1.04401
0.916041	1.06347
0.978957	1.07371
1.02899	1.07244
0.972961	1.01309
1.03856	1.04954
0.904099	1.02405
0.981856	1.09198
1.11448	1.4434
0.773282	1.13204
0.954891	1.83027
0.956542	1.55326
1.03958	1.09196
0.938827	1.0414
1.09524	1.0375
0.870245	1.08374
1.20884	1.07784
1.17529	1.06556
0.914844	1.04981
1.06943	1.02419
0.916679	1.09226
0.986924	1.04726
0.735518	1.41205
0.875906	1.20535
0.994937	1.02767
1.0372	1.08183
1.4104	1.14265
0.909591	1.10621
0.995734	1.01729
1.15349	1.10126
1.24011	1.15318
58.1478	1.90666
7.60246	1.91443
1.08258	1.17504
0.902953	1.2096
0.931901	1.03705
26.248	1.88186
1.1434	1.56835
0.871337	1.08976
1.03859	1.08288
0.984899	1.04574
1.09663	1.0744
1.00297	1.05362
0.879628	1.10942
0.934517	1.09181
1.01725	1.03933
1.05309	1.06682
0.930359	1.06871
1.11018	1.06534
1.05699	1.07006
0.950758	1.06725
1.04783	1.0439
0.836415	1.40138
8.3026	1.99087
0.936158	1.06997
1.02125	1.04969
1.05365	1.019
1.03412	1.06763
0.983833	1.06033
0.980029	1.08773
0.868521	1.09991
0.903999	1.08347
1.05424	1.03478
0.895068	1.07077
0.97609	1.10366
0.935345	1.05476
1.0345	1.02664
0.862368	1.09735
0.852579	1.06394
0.988869	1.12955
1.02355	1.03378
0.93193	1.06828
1.05011	1.04619
0.928247	1.06407
1.14932	1.10268
1.09855	1.08309
0.986772	1.08957
1.14665	1.06783
1.13054	1.04868
1.0333	1.06385
1.18443	1.17618
1.20729	1.0914
1.10086	1.0642
0.932782	1.04554
0.937859	1.0367
1.07855	1.37085
1.13124	1.12527
1.12937	1.12319
0.902431	1.0292
0.996795	1.04838
1.03233	1.09865
0.88673	1.10209
0.846072	1.05583
1.2263	1.13929
0.997378	1.04822
1.1388	1.31966
0.790144	1.28536
0.672607	1.58536
1.21869	1.59519
0.641014	1.30895
0.734347	1.49813
1.00924	1.05255
0.546073	1.35699
0.996828	1.02577
0.974558	1.07985
0.941671	1.13823
1.16693	1.18655
1.02157	1.04528
1.04933	1.0343
1.02882	1.0649
1.07078	1.04597
0.987431	1.02777
1.03255	1.07494
1.04713	1.14676
0.822132	1.07594
1.13837	1.10873
0.966463	1.05741
0.970865	1.03449
0.977613	1.03762
1.07421	1.07099
0.849222	1.24569
0.989654	1.0727
0.999447	1.06004
1.21657	1.15743
1.08339	1.12539
0.991708	1.09133
1.04003	1.0988
0.874105	1.1346
0.979134	1.05173
1.08228	1.10295
1.0759	1.07753
1.09867	1.07201
0.939182	1.0506
1.02993	1.08301
1.15481	1.08172
1.0784	1.04833
0.939461	1.05604
1.0723	1.06161
0.877807	1.06852
0.908891	1.25965
1.05031	1.09124
1.00895	1.02803
1.00966	1.06071
1.08828	1.02555
1.02313	1.05186
0.91887	1.1156
1.13786	1.06705
1.10586	1.06581
0.947443	1.07158
1.23096	1.10543
1.84724	1.19179
0.992952	1.05961
1.10133	1.60906
1.06006	2.25777
1.02028	1.04894
0.923778	1.11441
1.04033	1.06963
1.04188	1.07313
1.11884	1.04716
0.91947	1.06442
1.05928	1.0937
0.943425	1.12028
0.625549	1.93359
0.743153	1.46182
1.42874	1.37677
1.02408	1.0583
1.40379	1.27605
1.54546	2.1066
1.47987	2.09996
0.683938	1.3023
0.834293	1.45596
1.0625	1.09183
0.786024	1.08287
1.12693	1.03737
0.937334	1.04324
0.742454	1.65819
1.01269	1.02764
0.913005	1.04049
2.21035	2.13302
0.961848	1.27393
2.01448	2.0516
0.924173	1.05902
1.05407	1.05374
0.999246	1.05901
1.06845	1.08984
0.889681	1.14058
1.08651	1.04961
0.87358	1.0848
1.01421	1.03401
1.03064	1.06805
1.15511	1.07154
0.861533	1.15244
1.02336	1.04438
0.806154	1.34986
0.980375	1.03685
0.975456	1.05698
1.03731	1.07471
1.04887	2.40924
0.952367	1.17926
0.94318	1.04993
1.02067	1.11408
1.00686	1.51366
0.958868	1.13342
0.92932	1.07318
0.907633	1.05302
0.961634	1.04084
0.91573	1.14182
1.06292	1.07877
1.07426	1.05512
1.07066	1.04573
1.05699	1.04401
1.06081	1.10575
1.03706	1.04291
0.975635	1.05576
0.978504	1.07882
0.948593	1.03578
1.00571	1.0859
1.00747	1.10298
0.888982	1.08246
0.394386	2.0813
0.931704	1.07315
1.01205	1.05553
0.888328	1.12863
0.856269	1.13536
0.942414	1.02768
1.06882	1.09637
1.00822	1.06645
0.760819	1.08665
1.02065	1.03063
0.863756	1.06544
0.985253	1.10615
1.02259	1.10181
0.976839	1.0794
0.978638	1.03962
1.22445	1.38268
0.912477	1.11114
0.922409	1.0405
0.935871	1.01307
1.00215	1.06319
0.994573	1.10091
1.00669	1.05744
1.03701	1.02744
0.928163	1.12233
0.900129	1.10956
1.05786	1.03046
0.98146	1.04399
14.1706	1.87777
0.926168	1.07357
1.00884	1.06711
1.02543	1.14535
0.999163	1.07279
0.958792	1.02947
1.00109	1.03292
1.12184	1.18869
0.920506	1.12439
0.990065	1.01251
1.02283	1.02497
1.1151	1.04674
1.10935	1.07394
0.998507	1.02351
1.03445	1.02488
0.883684	1.08432
1.06286	1.00814
1.04249	1.03487
0.972847	1.04134
0.936664	1.02251
0.859569	1.06643
0.911886	1.06793
16.085	1.94934
1.21822	1.14823
0.974433	1.14055
1.08446	1.01286
0.95905	1.03974
0.922852	1.07607
0.963488	1.06874
0.894407	1.09989
0.871871	1.05989
1.03748	1.0542
1.08933	1.07011
1.03098	1.0863
1.09707	1.08846
1.0704	1.05565
0.450869	2.13314
0.965214	1.01699
1.0425	1.05638
0.932526	1.04759
1.00513	1.01554
0.995305	1.04844
1.02626	1.035
1.02662	1.08314
1.01429	1.43767
0.945579	1.08213
0.951251	1.02544
0.968133	1.01046
0.923647	1.07763
0.903244	1.18689
0.96949	1.03036
0.963426	1.01476
0.881717	1.01495
1.04014	1.07234
1.05436	1.0691
1.01382	1.03465
0.873919	1.06418
0.914447	1.00721
0.974795	1.05511
1.00754	1.04978
1.04049	1.09311
0.958394	1.01257
0.910582	1.03583
1.02867	1.0932
0.892672	1.15702
1.01371	1.03557
1.00748	1.02002
0.996746	1.02261
1.03359	1.01246
1.06794	1.08723
0.977461	1.02051
1.04449	1.10706
0.911127	1.10338
0.86751	1.11996
1.05407	1.10046
1.00863	1.09892
1.0352	1.01714
0.693572	1.22081
1.17484	1.19497
0.841583	1.13191
0.89693	1.02802
0.995624	1.04807
1.01776	1.06953
0.992666	1.08084
0.971666	1.06688
0.994037	1.01941
0.987201	1.05346
0.974921	1.04189
1.04131	1.03927
0.987107	1.09069
1.06728	1.05066
0.980374	1.05215
1.08037	1.09958
7.00259	1.84938
1.11133	1.11304
0.902021	1.36696
0.983627	1.09916
0.955247	1.17929
0.957042	1.13517
0.998993	1.23231
0.932579	1.11116
1.00416	1.0622
1.12495	1.05499
0.928729	1.04129
0.953375	1.06543
0.994426	1.03354
1.1208	1.10858
1.00763	1.0472
1.00083	1.04171
0.937	1.13912
1.12304	1.04891
0.933534	1.02636
0.961393	1.07456
0.933006	1.04851
1.06596	1.00914
1.13667	1.11073
0.885098	1.07562
0.992806	1.05384
1.01985	1.06732
0.991189	1.05431
1.05711	1.09284
6.21685	1.88953
0.954884	1.03449
0.989164	1.02807
1.06584	1.09268
0.970302	1.01348
1.10184	1.05129
0.96943	1.04578
1.07034	1.19663
0.851416	1.0402
0.987239	1.06928
0.914068	1.03425
0.952023	1.07155
0.990366	1.0264
0.887764	1.04343
0.967597	1.00771
0.991232	1.03465
0.984474	1.04958
0.915195	1.07795
1.05938	1.07587
1.07292	1.046
0.997875	1.0241
1.02971	1.06709
0.959613	1.0315
1.1584	1.06019
1.01272	1.03407
1.00006	1.0617
0.972842	1.008
0.97133	1.07668
1.01597	1.08518
1.02757	1.16347
0.977191	1.03653
1.04045	1.04036
0.947963	1.09685
0.923717	1.05128
1.10232	1.05031
0.840034	1.1114
0.894307	1.06757
0.893246	1.16105
1.05555	1.0421
0.896299	1.05746
0.956842	1.04618
1.05937	1.05437
0.93118	1.00789
0.894533	1.08245
0.943775	2.495
0.974934	1.01527
0.953868	2.38221
14.4905	2.00334
1.00229	1.01088
1.06121	1.16024
0.849281	1.14759
1.03727	1.06557
0.740104	1.14085
1.09962	1.05814
1.01617	1.04235
0.97536	1.05104
1.11506	1.32004
1.09758	1.07859
1.03514	1.03362
0.946923	1.07611
0.99426	1.03009
0.932417	1.08694
0.949628	1.07884
0.988495	1.0334
1.01629	1.02777
0.944391	1.02943
0.960169	1.04347
1.01873	1.06797
0.996685	1.04867
0.816575	1.13039
0.567327	1.31093
0.964894	1.06269
0.929864	1.04486
1.04429	1.19735
0.933889	1.05881
1.02715	1.14046
0.918823	1.06344
1.06333	1.03552
1.03271	1.06821
1.0265	1.01348
0.812773	1.24857
1.02091	1.07222
0.983246	1.01879
1.13751	1.05357
1.13383	1.12318
0.936891	1.02597
0.965205	1.04059
0.895547	1.0832
0.995795	1.02061
1.01552	1.07228
1.05249	1.04242
0.918942	1.04656
1.01988	1.11908
0.920584	1.24497
0.968837	1.13694
0.958319	1.16864
7.22511	1.81517
1.06367	1.03594
1.07249	1.03388
0.958319	1.04955
1.03925	1.05415
0.989757	1.06457
1.11062	1.1022
0.968063	1.05694
1.03643	1.04425
0.864632	1.08142
1.13434	1.11793
1.02861	1.06312
0.89128	1.04353
0.98687	1.10972
0.923408	1.03819
0.87301	1.12606
0.941937	1.06596
1.20026	1.07065
0.961494	1.05873
0.949149	1.06644
1.03096	1.05954
0.978567	1.13372
0.96515	1.06361
0.941821	1.05846
1.04047	1.05946
0.970671	1.0344
1.17412	1.17576
1.04164	1.01464
1.12554	1.13097
1.01636	1.04905
1.66307	1.38692
0.799409	1.119
1.0402	1.02187
0.993017	1.03164
1	1.05909
1.01053	1.06645
0.966574	1.04789
0.845957	1.10587
1.00921	1.06688
1.10906	1.02629
0.924686	1.02202
0.858083	1.05734
1.07092	1.10536
1.11851	1.08208
1.00791	1.04202
1.03977	1.16258
1.0599	1.04376
0.956561	1.12492
1.09791	1.10973
1.04826	1.0667
0.990339	1.03383
0.98611	1.05021
1.03884	1.07833
0.995995	1.06788
1.07756	1.06213
0.972559	1.04666
0.988847	1.10033
1.18397	1.10803
1.0852	1.16803
1.34752	1.06412
1.17581	1.20973
1.03067	1.13595
1.16075	1.15644
1.30428	1.07097
7.65323	1.90192
0.976151	1.05336
1.01254	1.01288
1.13011	1.1325
1.06767	1.10574
1.04977	1.07034
1.04407	1.02395
0.896283	1.12122
1.05773	1.04647
1.05345	1.04886
11.811	2.07948
0.892695	1.10153
1.10167	1.04935
0.992082	1.0455
0.967547	1.0944
0.810136	1.12436
0.803614	1.13955
0.910338	1.14738
1.05864	1.04773
1.00857	1.02317
0.993642	1.04062
1.1006	1.0737
0.870721	1.06058
1.01215	1.13079
1.05418	1.0649
1.17897	1.15059
0.971829	1.08519
0.891538	1.09858
0.99905	1.02456
0.863866	1.09875
1.01181	1.05831
1.02015	1.13171
0.894245	1.1126
1.01877	1.06576
0.945336	1.03153
0.871879	1.1138
1.04987	1.06966
0.999322	1.10451
1.07048	1.05984
0.962793	1.06098
0.935878	1.05604
0.888462	1.0365
8.81143	1.89678
0.956696	1.02709
0.975635	1.07165
1.06431	1.01565
0.935567	1.03118
1.26195	1.09545
0.751857	1.12436
1.01745	1.05347
1.01405	1.06576
0.898091	1.06651
1.16531	1.12319
1.13779	1.06965
1.08416	1.15389
0.993011	1.05731
0.937226	1.0825
0.916787	1.00965
1.0868	1.05958
0.932245	1.01436
1.02867	1.05898
1.07907	1.03054
0.863615	1.01007
1.00649	1.06191
1.09433	1.05587
0.867732	1.11946
0.955866	1.02551
0.894756	1.08322
1.06503	1.0847
0.919375	1.0373
1.07419	1.09248
1.10101	1.07164
1.04147	1.03404
0.911403	1.02127
1.05186	1.08093
0.965938	1.03268
0.85951	1.07811
1.06089	1.07258
0.936447	1.01338
0.988248	1.0355
0.872187	2.37354
1.12434	1.04347
1.00108	1.10068
0.970473	1.01432
0.976133	1.03657
0.883732	1.0683
0.958201	1.04432
0.983443	1.06558
0.918787	1.03304
0.888992	1.06221
1.0021	1.06327
1.05632	1.07207
1.04836	1.03502
1.04681	1.0315
0.905959	1.10771
0.897126	1.03055
1.04923	1.08495
1.00308	1.06326
1.08266	1.05047
0.900176	1.06619
0.994939	1.05509
0.961211	1.0372
0.939051	1.03862
0.980614	1.05545
0.901006	1.07404
1.01642	1.00678
1.00089	1.01612
0.997998	1.01968
0.962515	1.01621
0.967623	1.05034
0.892842	1.02213
0.960727	1.03906
1.00905	1.03574
0.939648	1.02149
1.00944	1.0188
1.00177	1.03493
0.956916	1.05464
0.959368	1.02501
1.02825	1.01166
0.919798	1.06278
0.961846	1.05963
0.942176	1.07296
1.04404	1.04892
0.985161	1.02526
1.01915	1.01233
1.00712	1.04781
0.95041	1.02714
0.925412	1.02238
1.0721	1.08647
1.04357	1.04746
1.11987	1.07255
0.975042	1.06862
0.982874	1.05641
0.951966	1.00929
1.00196	1.07212
0.938508	1.07729
1.02184	1.05533
1.01555	1.04462
0.847005	1.0573
0.97901	1.0176
0.944212	1.0519
1.13069	1.07483
1.1373	1.07396
1.04584	1.0654
0.912585	1.02127
0.944538	1.06008
0.97312	1.0599
0.995547	1.04249
0.987871	1.01001
1.00939	1.06466
0.937896	1.05753
1.10165	1.03541
1.08935	1.08115
1.05137	1.01105
1.04823	1.0197
1.00151	1.05833
1.02618	1.05315
0.872098	1.11367
1.15995	1.05464
0.998924	1.02772
0.970784	1.066
0.988414	1.07033
1.10197	1.05333
1.03289	1.04157
0.990813	1.05337
1.04173	1.08951
0.999479	1.01492
1.04291	1.03188
0.954439	1.01284
0.979358	1.01508
0.993425	1.0204
1.05199	1.04524
0.948945	1.05809
1.00976	1.12223
0.970259	1.01902
1.08104	1.05984
0.924497	1.08303
1.02757	1.03808
1.0397	1.07102
1.05879	1.01249
0.915511	1.06153
0.993531	1.04504
0.970711	1.06759
1.03134	1.05932
0.947671	1.05862
0.989796	1.05089
1.00374	1.03716
1.04772	1.0506
1.05725	1.04992
1.03082	1.03626
1.18233	1.04772
1.12167	1.02757
0.946194	1.0211
1.02857	1.12735
0.895986	1.04423
0.81703	1.10804
0.982224	1.05305
1.18105	1.0682
1.03699	1.11062
1.04462	1.08982
11.2252	1.81949
0.953479	1.13797
1.06146	1.04221
1.23313	1.09282
1.04157	1.06571
1.15698	1.13901
1.16368	1.09468
1.03615	1.02644
1.03276	1.15574
1.09655	1.14515
1.02374	1.05405
1.05123	1.04722
0.978865	1.03815
0.956798	1.071
0.925336	1.03947
1.02399	1.05852
1.01623	1.08868
0.958301	1.02193
0.930381	1.01765
1.06902	1.08997
1.14773	1.12157
0.958665	1.08842
1.10639	1.07794
0.892953	1.078
0.912508	1.07071
1.17647	1.09143
0.750216	1.23857
1.02495	2.44579
0.995101	1.10355
0.983268	1.06565
0.92064	1.10035
0.989204	1.05546
0.902335	1.14689
0.89017	1.44671
1.15499	1.08733
0.975133	1.05184
0.961933	1.02958
1.11506	1.06775
0.984824	1.04601
1.08921	1.04176
0.986014	1.06206
0.992969	1.03603
0.947966	1.03526
1.04404	1.10622
1.01653	1.06705
1.07284	1.07327
0.886155	1.09907
0.983626	1.07668
1.07398	1.05485
1.04557	1.05504
1.12448	1.04873
1.01043	1.04341
0.95207	1.05164
1.0949	1.08804
0.579121	1.27082
0.903314	1.0593
1.11219	1.04933
1.00174	1.052
0.971573	1.04802
0.96531	1.03702
1.06733	1.0058
0.968359	1.10721
1.04756	1.05879
1.09363	1.09353
20.5185	1.8196
0.867191	1.15243
1.0236	1.01947
0.810239	1.18106
1.01198	1.15358
10.1359	2.05718
1.11898	1.09233
0.875953	1.11004
0.954662	1.12253
1.10296	1.08426
0.976012	1.05639
0.984397	1.03827
1.14943	1.22007
1.10661	1.09317
0.995104	1.06237
1.03312	1.14911
1.00979	1.02426
1.00595	1.10219
6.31604	1.88759
0.971839	1.10103
0.825487	1.14454
0.984287	1.05263
0.969586	1.02885
0.894245	1.07289
1.00689	1.04574
0.815438	1.11483
0.958438	1.08207
1.08225	1.10823
1.03414	1.09718
0.950497	1.05972
1.16686	1.09892
1.0082	1.01627
0.88355	1.148
0.966514	1.05351
1.0486	1.0358
1.19415	1.09464
1.04038	1.06266
0.973862	1.05512
1.09349	1.04065
0.984192	1.15646
1.05552	1.05204
0.993628	1.15433
1.05633	1.0902
0.902577	1.04881
1.01333	1.06466
1.18057	1.10247
1.01275	1.07183
0.884079	1.09892
0.995902	1.06843
0.931593	1.06817
0.988176	1.05108
0.94234	1.09658
0.914331	1.04588
0.931384	1.05503
1.04395	1.07853
0.870667	1.06734
0.865964	1.03411
0.952531	1.01722
1.09477	1.07563
0.963248	1.05127
1.09935	1.09299
0.897877	1.0411
0.959913	1.00947
0.807917	1.1026
0.909997	1.07296
0.878137	1.04451
0.956787	1.023
1.01531	1.06012
0.985002	1.04822
0.960563	1.03307
0.891255	1.04247
0.870781	1.04919
1.03347	1.04014
1.06673	1.04445
0.967863	1.02808
0.958303	1.02731
1.01073	1.07059
1.19936	1.03496
0.921268	1.00995
0.921258	1.05092
0.869584	1.04752
0.956557	1.0256
1.08257	1.06334
0.976079	1.01653
0.940615	1.0134
1.02468	1.01138
1.03862	1.02209
0.971085	1.01658
0.914941	1.04582
0.931463	1.00877
0.990552	1.00947
0.985084	1.05109
1.26829	1.10074
0.998281	1.00614
1.16739	1.06602
0.959577	1.04477
0.914122	1.05072
0.904944	1.05924
1.02602	1.04298
0.971135	1.01246
0.947173	1.01363
1.05938	1.09368
1.03015	1.04147
0.919113	1.05276
0.949521	1.06172
1.0521	1.00823
1.00004	1.06598
0.976622	1.0181
0.969372	1.01301
0.992162	1.04129
1.01185	1.01704
1.08395	1.0459
0.984966	1.0502
1.01345	1.01021
0.980109	1.07742
0.881092	1.05285
0.881747	1.05325
0.990374	1.048
1.00131	1.06612
1.03061	1.03042
1.21111	1.10042
0.996323	1.01112
1.06566	1.02647
0.968167	1.08648
0.938349	1.06278
1.03385	1.13589
0.90564	1.07646
0.95735	1.03051
0.567309	1.23309
1.1018	1.13664
0.995061	1.08536
1.03349	1.01546
1.08759	1.08979
1.00796	1.04334
1.0417	1.03333
1.04847	1.01335
1.15071	1.04562
0.971784	1.06773
1.06949	1.08476
1.10538	1.04452
0.932181	1.04408
0.937121	1.04561
1.06037	1.0423
1.05909	1.09689
0.912446	1.13342
1.03032	1.04957
1.14815	1.10063
0.939783	1.01098
0.839671	1.05517
1.06181	1.02807
1.14811	1.03798
1.05154	1.02202
0.963438	1.02394
1.00948	1.01216
1.00091	1.04849
1.25029	1.12677
0.981231	1.04781
0.873973	1.06699
1.01429	1.02011
1.03482	1.03277
1.06819	1.06604
1.0025	1.07612
1.08776	1.08529
1.01269	1.03368
1.12658	1.02276
0.99205	1.05059
0.985331	1.05053
0.978714	1.04998
1.14844	1.09687
1.00519	1.04127
1.07774	1.04916
0.976156	1.04071
0.876519	1.07694
0.971132	1.05528
1.14595	1.03719
1.13753	1.0491
1.21549	1.0589
0.946479	1.05215
1.05245	1.04212
0.977178	1.08826
1.00382	1.0467
0.990833	1.06239
0.834657	1.13761
1.02142	1.04093
0.947618	1.01688
0.978809	1.02331
0.925375	1.06216
1.22883	1.08194
1.0956	1.06307
0.925551	1.03594
0.980495	1.01493
0.970976	1.02829
0.883902	1.04983
0.967256	1.06446
1.01161	1.07828
0.927642	1.0876
0.879647	1.10233
0.895622	1.1257
8.80462	1.89879
1.07794	1.12119
0.954459	1.05739
0.945942	1.05965
1.06474	1.05144
0.938457	1.03593
0.871936	1.07611
0.987373	1.08817
1.06369	1.07252
1.03199	1.03095
1.06647	1.10473
1.25541	1.13187
0.959834	1.23043
0.971718	1.04531
1.0339	1.07124
0.754684	1.66025
0.978192	1.15347
0.923285	1.06827
1.11147	1.07765
0.940969	1.06484
1.03872	1.05862
0.873142	1.1329
[truncated: 10,316 more rows]

## Sheet: Fig2e
Name: gelcompare Fixed
Class: matlab.graphics.axis.Axes
Class: matlab.graphics.primitive.Text
Class: matlab.graphics.chart.primitive.Line
Fraction Cleaved (CleaveSeq)	Fraction Cleaved (Gel)
67.8846	68
99.4834	100
2.36036	0
83.8641	100
67.3942	87.5
71.0857	90
88.3707	92
2.05937	0
14.4401	4
10.3513	15.5
7.79762	4
83.9927	100
8.07632	5
46.7097	47.5
5.55198	1
87.8604	98
15.3245	6
20.1516	12
13.1708	6
91.8977	99
92.1376	99
12.5523	4
6.03342	2
14.4279	3
48.5898	49

## Sheet: Fig2f
Name: vitrovivo
Class: matlab.graphics.axis.Axes
Class: matlab.graphics.chart.primitive.Line
Fraction Cleaved (in vitro)	GFP/mCherry (in vivo)
-0.996187	0.734854
-0.994664	0.696314
-0.992924	0.734854
-0.992728	0.696314
-0.992414	0.657774
-0.991325	0.558247
-0.990949	0.657774
-0.990599	0.696314
-0.990567	0.734854
-0.990327	0.696314
-0.990246	0.657774
-0.989224	0.696314
-0.988278	0.734854
-0.987393	0.757829
-0.987371	0.734854
-0.987244	0.696314
-0.987129	0.73483
-0.986727	0.757829
-0.986587	0.791609
-0.985223	0.791609
-0.984623	0.791609
-0.984247	0.757829
-0.984156	0.73483
-0.984135	0.69094
-0.983181	0.69094
-0.983172	0.706152
-0.982494	0.662286
-0.981964	0.662286
-0.981811	0.662286
-0.981717	0.662286
-0.981651	0.620444
-0.981535	0.620444
-0.981192	0.620444
-0.980867	0.620444
-0.980828	0.646069
-0.980755	0.662286
-0.980624	0.646069
-0.980515	0.646069
-0.980393	0.646069
-0.979555	0.646069
-0.9794	0.662286
-0.979208	0.662286
-0.979056	0.662286
-0.978979	0.662286
-0.978963	0.706152
-0.978412	0.734823
-0.978393	0.706169
-0.978355	0.706169
-0.97797	0.662286
-0.977705	0.646069
-0.977612	0.662286
-0.977448	0.662286
-0.977182	0.706169
-0.977111	0.706169
-0.977057	0.698178
-0.976605	0.68196
-0.976545	0.726848
-0.97617	0.73486
-0.976162	0.726848
-0.976148	0.73486
-0.975854	0.73486
-0.975712	0.734884
-0.975532	0.73486
-0.975478	0.73486
-0.975231	0.73486
-0.975163	0.726848
-0.974917	0.73486
-0.974757	0.726848
-0.974587	0.726848
-0.974535	0.73486
-0.974384	0.726848
-0.974363	0.726848
-0.974224	0.710029
-0.974167	0.699161
-0.973781	0.680791
-0.973574	0.680791
-0.973315	0.680791
-0.97324	0.680791
-0.973057	0.699161
-0.972981	0.709988
-0.972517	0.699161
-0.97181	0.699161
-0.971799	0.680791
-0.971523	0.699161
-0.971253	0.699161
-0.971183	0.709988
-0.971157	0.709988
-0.971157	0.699161
-0.971151	0.708355
-0.971047	0.708355
-0.97099	0.708355
-0.97099	0.708355
-0.970902	0.717143
-0.970878	0.724816
-0.970855	0.724816
-0.970822	0.732849
-0.970737	0.724816
-0.970637	0.724816
-0.970623	0.717143
-0.970591	0.717143
-0.970497	0.724816
-0.97026	0.717143
-0.970129	0.724816
-0.970094	0.724816
-0.970084	0.732848
-0.970068	0.724816
-0.970056	0.725462
-0.969877	0.732848
-0.969839	0.732848
-0.969776	0.732848
-0.969735	0.732848
-0.969655	0.732848
-0.969428	0.734852
-0.969398	0.734852
-0.969327	0.727454
-0.969287	0.717789
-0.969099	0.717789
-0.969019	0.727453
-0.968913	0.734838
-0.968904	0.734838
-0.968847	0.734852
-0.968762	0.734838
-0.968608	0.727453
-0.968583	0.727453
-0.968408	0.727453
-0.968307	0.727453
-0.968246	0.734838
-0.968193	0.734847
-0.967994	0.734847
-0.967886	0.734838
-0.967675	0.727453
-0.96758	0.727453
-0.967549	0.709094
-0.967502	0.727453
-0.966663	0.727453
-0.966614	0.734842
-0.966551	0.734842
-0.966547	0.706945
-0.966451	0.687112
-0.966229	0.687112
-0.966108	0.687112
-0.966065	0.687112
-0.965985	0.687112
-0.96563	0.715004
-0.965586	0.715004
-0.965543	0.715004
-0.965461	0.715005
-0.96521	0.687112
-0.965025	0.662687
-0.964974	0.637937
-0.964779	0.637937
-0.96448	0.637937
-0.964248	0.637937
-0.964164	0.637937
-0.963981	0.637937
-0.963578	0.607046
-0.963444	0.607046
-0.963406	0.607046
-0.963245	0.637937
-0.963217	0.651313
-0.963077	0.662535
-0.962957	0.673582
-0.96288	0.673582
-0.962858	0.673582
-0.962665	0.662535
-0.962413	0.662535
-0.962355	0.673582
-0.962255	0.686784
-0.962031	0.695039
-0.961901	0.673582
-0.961865	0.695039
-0.961858	0.695039
-0.961775	0.695039
-0.961708	0.695039
-0.961699	0.712837
-0.961588	0.717948
-0.961525	0.717948
-0.961284	0.72836
-0.961263	0.734828
-0.961083	0.734828
-0.960735	0.734838
-0.960572	0.734838
-0.960463	0.734843
-0.960462	0.734843
-0.960247	0.734843
-0.960059	0.734852
-0.959723	0.734852
-0.959719	0.734847
-0.959604	0.734838
-0.959527	0.734828
-0.959257	0.734838
-0.959163	0.734838
-0.959141	0.734847
-0.958838	0.734838
-0.958597	0.734847
-0.958516	0.734847
-0.958416	0.734847
-0.958206	0.734847
-0.958016	0.734838
-0.957995	0.734847
-0.957762	0.734847
-0.957584	0.734847
-0.957401	0.734847
-0.956987	0.734828
-0.956902	0.717704
-0.956832	0.717704
-0.956564	0.717713
-0.956328	0.664057
-0.956097	0.664057
-0.95596	0.664057
-0.955588	0.664057
-0.955557	0.717731
-0.955487	0.664057
-0.955384	0.664057
-0.95476	0.675432
-0.954648	0.675432
-0.954624	0.717731
-0.954524	0.734878
-0.954503	0.744396
-0.954354	0.744396
-0.954252	0.734878
-0.954216	0.708605
-0.953959	0.708605
-0.953744	0.734878
-0.953417	0.734878
-0.953317	0.734878
-0.953303	0.771336
-0.9533	0.734878
-0.953089	0.734878
-0.952866	0.708605
-0.952335	0.734878
-0.951487	0.751725
-0.951439	0.734878
-0.951229	0.734878
-0.951093	0.738766
-0.95108	0.738766
-0.950744	0.738766
-0.950568	0.738766
-0.950563	0.738766
-0.950544	0.738766
-0.95054	0.734878
-0.9505	0.738766
-0.949319	0.738766
-0.949113	0.734872
-0.949092	0.734872
-0.948873	0.708599
-0.94876	0.708599
-0.948709	0.676763
-0.948554	0.663392
-0.948289	0.663392
-0.947916	0.703024
-0.947729	0.738754
-0.947565	0.706737
-0.94733	0.706737
-0.947075	0.706737
-0.946887	0.706737
-0.946539	0.674901
-0.94617	0.674901
-0.946117	0.706737
-0.946114	0.73486
-0.945954	0.706737
-0.945948	0.667105
-0.945939	0.667105
-0.945931	0.647757
-0.945799	0.647757
-0.945661	0.647757
-0.945414	0.627086
-0.945384	0.627086
-0.945375	0.627086
-0.94527	0.647757
-0.945127	0.647757
-0.945108	0.647757
-0.945043	0.647757
-0.944884	0.667105
-0.944815	0.706737
-0.94447	0.713369
-0.94437	0.685246
-0.944355	0.685246
-0.944353	0.685246
-0.944161	0.685246
-0.944071	0.67068
-0.94406	0.67068
-0.944032	0.677312
-0.943901	0.636019
-0.94371	0.605841
-0.943558	0.636019
-0.943543	0.677312
-0.94354	0.693391
-0.943459	0.677312
-0.943295	0.636019
-0.943117	0.677312
-0.942787	0.693391
-0.942763	0.711624
-0.942666	0.711624
-0.942617	0.711624
-0.942487	0.711624
-0.942436	0.711624
-0.942308	0.731587
-0.942279	0.731587
-0.942279	0.731587
-0.942121	0.734834
-0.942085	0.734834
-0.942079	0.734834
-0.942077	0.731587
-0.941968	0.731587
-0.941947	0.731587
-0.941902	0.734834
-0.941839	0.734834
-0.941687	0.734834
-0.941609	0.731587
-0.941499	0.734834
-0.941444	0.731587
-0.941328	0.728332
-0.94132	0.728332
-0.941243	0.731587
-0.941195	0.734834
-0.941046	0.734841
-0.941011	0.734834
-0.94101	0.734834
-0.940922	0.734841
-0.940603	0.734834
-0.940222	0.731574
-0.940162	0.708147
-0.94008	0.708147
-0.940019	0.685236
-0.939857	0.685236
-0.939812	0.708147
-0.939695	0.708147
-0.939627	0.685236
-0.939501	0.67732
-0.939456	0.67732
-0.939371	0.664713
-0.939283	0.664713
-0.9392	0.664713
-0.939194	0.656488
-0.939141	0.664713
-0.939098	0.656488
-0.939091	0.656488
-0.939005	0.653706
-0.938999	0.654501
-0.9389	0.642372
-0.938856	0.654501
-0.938827	0.654501
-0.938787	0.654501
-0.938695	0.654501
-0.938616	0.642372
-0.93861	0.642372
-0.938606	0.629473
-0.93839	0.629473
-0.93836	0.629473
-0.938345	0.642372
-0.938333	0.642372
-0.938174	0.661932
-0.938071	0.661932
-0.937983	0.664775
-0.937778	0.664775
-0.937702	0.664775
-0.9375	0.638821
-0.937492	0.638821
-0.937358	0.651876
-0.937268	0.651876
-0.937268	0.651876
-0.937181	0.651876
-0.937163	0.622292
-0.937043	0.651876
-0.937023	0.622292
-0.937006	0.651876
-0.93686	0.67879
-0.936739	0.686154
-0.936575	0.67879
-0.936533	0.686154
-0.936377	0.67879
-0.936372	0.67879
-0.936318	0.686154
-0.936184	0.67879
-0.93618	0.67879
-0.936066	0.67879
-0.935977	0.686154
-0.93577	0.686154
-0.93577	0.705397
-0.935756	0.726505
-0.935703	0.734808
-0.935371	0.734808
-0.935288	0.734808
-0.935276	0.726505
-0.935133	0.705397
-0.935127	0.705397
-0.935113	0.726505
-0.935111	0.726505
-0.935059	0.705397
-0.934744	0.682542
-0.934728	0.682542
-0.934636	0.705397
-0.934591	0.705397
-0.934505	0.705397
-0.934347	0.705397
-0.934324	0.705397
-0.934121	0.695379
-0.934035	0.693193
-0.93403	0.716049
-0.93403	0.693193
-0.934019	0.716049
-0.933753	0.716049
-0.933636	0.693193
-0.933572	0.715637
-0.933552	0.717824
-0.933457	0.715637
-0.933448	0.715637
-0.933431	0.711648
-0.933379	0.711648
-0.93332	0.711648
-0.933288	0.711648
-0.933221	0.711648
-0.933081	0.715637
-0.933081	0.715637
-0.932993	0.715637
-0.93284	0.711648
-0.93265	0.711648
-0.932524	0.711648
-0.932304	0.715637
-0.932186	0.717824
-0.93198	0.72105
-0.931923	0.717824
-0.931838	0.72105
-0.931824	0.717824
-0.931627	0.717824
-0.931349	0.715637
-0.931308	0.720639
-0.930848	0.729352
-0.930814	0.729352
-0.930675	0.729352
-0.93059	0.720639
-0.930101	0.729352
-0.930054	0.729352
-0.93003	0.729352
-0.930028	0.729352
-0.929927	0.729352
-0.929868	0.654865
-0.929787	0.729352
-0.929785	0.654865
-0.929651	0.623682
-0.929461	0.623682
-0.929156	0.623682
-0.929068	0.623682
-0.928776	0.692683
-0.928693	0.693981
-0.928518	0.693981
-0.928493	0.662799
-0.928235	0.662799
-0.928212	0.646651
-0.928187	0.646651
-0.928172	0.646651
-0.928106	0.646651
-0.927996	0.646651
-0.927915	0.662799
-0.927839	0.662799
-0.927719	0.677639
-0.927624	0.662799
-0.927586	0.646651
-0.927529	0.646541
-0.927483	0.646541
-0.92727	0.661391
-0.927168	0.661391
-0.927115	0.661391
-0.92702	0.661391
-0.926423	0.646541
-0.926348	0.661391
-0.926324	0.662799
-0.926143	0.661391
-0.925959	0.661391
-0.92583	0.646541
-0.92583	0.646541
-0.925806	0.613127
-0.925764	0.553265
-0.925667	0.553265
-0.925406	0.553265
-0.925177	0.553265
-0.925153	0.613127
-0.924957	0.613127
-0.924631	0.627867
-0.92453	0.553265
-0.924466	0.553265
-0.92441	0.627867
-0.924365	0.627867
-0.924172	0.604959
-0.924131	0.638373
-0.924087	0.628413
-0.92386	0.628413
-0.923686	0.628413
-0.923455	0.628413
-0.923385	0.659976
-0.923325	0.659976
-0.923237	0.628413
-0.923224	0.662698
-0.923162	0.662698
-0.922896	0.688223
-0.922774	0.682276
-0.922686	0.656752
-0.922433	0.657755
-0.922277	0.674668
-0.922228	0.684801
-0.922127	0.684801
-0.922085	0.684801
-0.922054	0.684801
-0.922022	0.684801
-0.922022	0.684801
-0.921954	0.684801
-0.921812	0.684801
-0.921722	0.696805
-0.921621	0.684801
-0.921503	0.696805
-0.921461	0.684801
-0.921341	0.684801
-0.921298	0.674668
-0.921237	0.684801
-0.921131	0.684801
-0.921115	0.684801
-0.921076	0.684801
-0.921063	0.684801
-0.920837	0.674668
-0.920801	0.657755
-0.920616	0.639131
-0.920552	0.639131
-0.920509	0.639131
-0.920418	0.655212
-0.920416	0.655212
-0.920266	0.639131
-0.920246	0.639131
-0.920107	0.63114
-0.920107	0.63114
-0.919931	0.63114
-0.919852	0.625841
-0.919769	0.63114
-0.919767	0.650977
-0.919731	0.650977
-0.919687	0.63114
-0.91947	0.63114
-0.919172	0.63114
-0.919155	0.625841
-0.919021	0.63114
-0.918999	0.63114
-0.918729	0.63114
-0.918421	0.63114
-0.918225	0.636174
-0.918124	0.615427
-0.91808	0.580197
-0.917963	0.571622
-0.917523	0.594893
-0.917507	0.624216
-0.917479	0.624216
-0.917303	0.624216
-0.9173	0.624216
-0.917192	0.634571
-0.917128	0.613824
-0.917104	0.613824
-0.917003	0.613824
-0.916982	0.613824
-0.916915	0.613824
-0.916912	0.625799
-0.916905	0.613824
-0.916794	0.594893
-0.916765	0.613824
-0.916764	0.595301
-0.916568	0.586725
-0.916555	0.566384
-0.916512	0.566384
-0.916463	0.586725
-0.916434	0.566384
-0.916263	0.586725
-0.916239	0.566384
-0.916187	0.566384
-0.916176	0.566384
-0.916175	0.533531
-0.916167	0.514027
-0.916036	0.514027
-0.915874	0.533531
-0.915677	0.533531
-0.915658	0.533531
-0.915622	0.514027
-0.915579	0.514027
-0.915565	0.499445
-0.915393	0.541586
-0.91532	0.541586
-0.914948	0.581431
-0.914903	0.581431
-0.914895	0.581431
-0.914876	0.590159
-0.914839	0.590159
-0.914516	0.581431
-0.914475	0.581431
-0.914375	0.581431
-0.914312	0.581431
-0.914262	0.573427
-0.914221	0.584457
-0.91408	0.620769
-0.91408	0.637138
-0.91401	0.637138
-0.913994	0.658995
-0.91383	0.637138
-0.913742	0.637138
-0.913354	0.637138
-0.913222	0.637138
-0.913075	0.658995
-0.912916	0.658995
-0.912763	0.658995
-0.912695	0.637138
-0.912664	0.658995
-0.912521	0.658995
-0.912276	0.658995
-0.9121	0.658995
-0.912027	0.674046
-0.91186	0.658995
-0.911701	0.639601
-0.911582	0.639601
-0.911476	0.654652
-0.911226	0.632261
-0.911223	0.632261
-0.91122	0.647329
-0.911076	0.66972
-0.911044	0.675432
-0.910899	0.675432
-0.910455	0.675432
-0.910401	0.682817
-0.910236	0.682817
-0.910142	0.679793
-0.910099	0.687627
-0.909932	0.680242
-0.909804	0.67977
-0.909507	0.67977
-0.909465	0.687604
-0.909399	0.67977
-0.909391	0.67977
-0.909373	0.67977
-0.909108	0.67977
-0.908952	0.666695
-0.908886	0.666695
-0.908868	0.658756
-0.908836	0.666695
-0.908495	0.666695
-0.908385	0.666695
-0.907851	0.666695
-0.907815	0.666695
-0.907518	0.672846
-0.907474	0.666695
-0.907396	0.658756
-0.907177	0.658756
-0.907097	0.658756
-0.907094	0.645847
-0.906934	0.645847
-0.906934	0.636523
-0.906908	0.636523
-0.906859	0.636523
-0.906809	0.624023
-0.906633	0.618622
-0.906629	0.618622
-0.906627	0.605235
-0.906453	0.618622
-0.906282	0.605235
-0.906246	0.583814
-0.906049	0.553728
-0.906026	0.583814
-0.905894	0.583814
-0.905626	0.553728
-0.905504	0.553728
-0.905492	0.579511
-0.905489	0.553728
-0.905436	0.553728
-0.905221	0.553728
-0.90519	0.553728
-0.905093	0.547164
-0.905065	0.533058
-0.904855	0.50943
-0.904851	0.50943
-0.904527	0.50943
-0.904395	0.50943
-0.904322	0.533058
-0.904297	0.533058
-0.904261	0.533058
-0.904206	0.533058
-0.904021	0.50943
-0.903803	0.533058
-0.903696	0.533058
-0.903658	0.547164
-0.903636	0.547164
-0.90355	0.547164
-0.903518	0.57179
-0.903445	0.57179
-0.903251	0.587829
-0.903222	0.590078
-0.903074	0.598423
-0.903038	0.590078
-0.902905	0.590078
-0.902898	0.598423
-0.902833	0.598423
-0.90263	0.598423
-0.902326	0.610038
-0.902216	0.610038
-0.902196	0.598423
-0.902076	0.610038
-0.902027	0.616039
-0.901994	0.616039
-0.901665	0.616039
-0.901649	0.616039
-0.901544	0.613841
-0.901423	0.613841
-0.901276	0.602225
-0.901214	0.613841
-0.901038	0.616039
-0.900953	0.616039
-0.900748	0.616039
-0.900401	0.630018
-0.900284	0.630018
-0.900179	0.628442
-0.900069	0.628442
-0.899913	0.628442
-0.899905	0.628442
-0.899791	0.616039
-0.899758	0.613841
-0.899629	0.613841
-0.89955	0.596793
-0.899522	0.613841
-0.8995	0.613841
-0.899475	0.626243
-0.899141	0.640782
-0.899138	0.640782
-0.898967	0.626243
-0.898842	0.626243
-0.898787	0.626243
-0.898616	0.626243
-0.898603	0.590304
-0.898556	0.626243
-0.898545	0.658158
-0.898361	0.658158
-0.898325	0.686064
-0.898052	0.686064
-0.897963	0.696465
-0.897884	0.696465
-0.897823	0.696465
-0.897693	0.686064
-0.897535	0.686064
-0.897381	0.686064
-0.897292	0.658158
-0.897199	0.644612
-0.89718	0.608009
-0.897049	0.608009
-0.897024	0.608009
-0.896999	0.618134
-0.896759	0.618134
-0.896668	0.608009
-0.896616	0.608009
-0.896605	0.585616
-0.896558	0.608009
-0.896402	0.608009
-0.896303	0.585616
-0.896099	0.608009
-0.895621	0.608009
-0.89558	0.608009
-0.895473	0.608009
-0.895339	0.608009
-0.895334	0.608009
-0.895252	0.604553
-0.895117	0.583282
-0.895016	0.583282
-0.894688	0.582445
-0.894675	0.603068
-0.894674	0.582445
-0.894674	0.55919
-0.89448	0.534347
-0.894403	0.509375
-0.894323	0.482635
-0.893647	0.482635
-0.893526	0.509375
-0.893081	0.534347
-0.893037	0.534347
-0.892847	0.534347
-0.892685	0.534347
-0.892484	0.534347
-0.892291	0.534347
-0.892234	0.561706
-0.892035	0.567861
-0.891831	0.567861
-0.891721	0.561706
-0.891556	0.561706
-0.891398	0.561706
-0.891398	0.561706
-0.891358	0.561706
-0.891317	0.567861
-0.890994	0.585131
-0.890934	0.585131
-0.890846	0.585131
-0.890715	0.567861
-0.890333	0.585131
-0.89031	0.585131
-0.889961	0.585768
-0.889918	0.567861
-0.889828	0.567861
-0.889818	0.567861
-0.889515	0.585768
-0.889321	0.585768
-0.889003	0.585768
-0.888645	0.585768
-0.888548	0.603506
-0.888451	0.603506
-0.888414	0.612178
-0.888133	0.603506
-0.888074	0.603506
-0.887924	0.603506
-0.887895	0.612178
-0.887842	0.603506
-0.887802	0.603506
-0.887607	0.603506
-0.887555	0.604431
-0.8874	0.603506
-0.887064	0.604431
-0.886485	0.604431
-0.886427	0.60589
-0.886243	0.60589
-0.886144	0.604431
-0.886138	0.604431
-0.886093	0.60589
-0.885984	0.60589
-0.885779	0.617765
-0.885703	0.632001
-0.885633	0.617765
-0.885401	0.632001
-0.885395	0.644952
-0.885371	0.652627
-0.88533	0.644841
-0.885302	0.644841
-0.885297	0.644841
-0.885142	0.637167
-0.885099	0.632001
-0.885055	0.620524
-0.88499	0.609182
-0.884965	0.620524
-0.884924	0.620524
-0.884796	0.609182
-0.88454	0.609182
-0.88447	0.620524
-0.883971	0.620524
-0.883908	0.620524
-0.883565	0.620524
-0.883416	0.634273
-0.883322	0.620524
-0.883319	0.620524
-0.883295	0.588163
-0.883205	0.588163
-0.883149	0.588163
-0.883128	0.588163
-0.882686	0.588163
-0.882602	0.620524
-0.882574	0.588163
-0.882543	0.559564
-0.882487	0.555721
-0.882356	0.555721
-0.882334	0.555721
-0.8822	0.555721
-0.881849	0.555721
-0.881641	0.555721
-0.88161	0.559121
-0.881572	0.543129
-0.88146	0.559121
-0.881381	0.559121
-0.881102	0.559121
-0.881065	0.559121
-0.881056	0.559121
-0.881023	0.580935
-0.880928	0.559121
-0.880781	0.542989
-0.880407	0.559121
-0.880326	0.580935
-0.880309	0.580935
-0.880295	0.580935
-0.880223	0.592694
-0.880067	0.592694
-0.880067	0.600729
-0.880021	0.592694
-0.879852	0.600729
-0.879756	0.600729
-0.879679	0.592694
-0.879648	0.592694
-0.879233	0.600684
-0.879194	0.606711
-0.878994	0.614581
-0.87893	0.614536
-0.878743	0.622737
-0.878569	0.623711
-0.878528	0.622737
-0.878448	0.623711
-0.878389	0.622737
-0.878098	0.623711
-0.877977	0.622737
-0.87797	0.623711
-0.877849	0.623711
-0.877843	0.622737
-0.877612	0.614536
-0.87748	0.614536
-0.877372	0.614536
-0.87723	0.622737
-0.877162	0.614536
-0.877155	0.595494
-0.877133	0.572138
-0.87712	0.547468
-0.876889	0.524598
-0.876734	0.547468
-0.876626	0.547468
-0.876585	0.572138
-0.876487	0.547468
-0.876052	0.547468
-0.87598	0.572138
-0.875952	0.547468
-0.875937	0.524598
-0.87586	0.516942
-0.875726	0.511222
-0.875662	0.481645
-0.875626	0.481645
-0.875626	0.481645
-0.87562	0.511222
-0.875453	0.511222
-0.875401	0.511222
-0.874913	0.511222
-0.874886	0.516942
-0.874814	0.516942
-0.874663	0.539812
-0.874557	0.541299
-0.874392	0.564097
-0.874349	0.564097
-0.874344	0.564097
-0.87433	0.564097
-0.874258	0.564097
-0.874218	0.571789
-0.873791	0.589431
-0.873666	0.589431
-0.873621	0.589431
-0.873547	0.571789
-0.873349	0.571789
-0.873315	0.571789
-0.873253	0.589431
-0.873229	0.589431
-0.872942	0.589431
-0.87265	0.641443
-0.872641	0.641443
-0.872614	0.641443
-0.872522	0.694995
-0.872411	0.694995
-0.87236	0.676851
-0.872349	0.676851
-0.872204	0.676851
-0.872121	0.671417
-0.871948	0.671417
-0.871899	0.660075
-0.871557	0.660075
-0.87154	0.660075
-0.871474	0.64987
-0.871458	0.64987
-0.8714	0.601612
-0.871275	0.64987
-0.871057	0.644787
-0.871013	0.644787
-0.8709	0.648698
-0.870644	0.648698
-0.870644	0.644699
-0.870631	0.648698
-0.87059	0.64987
-0.870554	0.64987
-0.870512	0.648698
-0.870373	0.644699
-0.870291	0.639372
-0.870164	0.644699
-0.870129	0.639372
-0.870099	0.639372
-0.869912	0.644699
-0.869818	0.644699
-0.869575	0.644699
-0.869566	0.639372
-0.869515	0.644699
-0.869487	0.644699
-0.869343	0.644699
-0.869323	0.639372
-0.86925	0.612083
-0.869072	0.639372
-0.869056	0.612083
-0.868787	0.612083
-0.868647	0.612083
-0.868603	0.639372
-0.86853	0.644699
-0.868212	0.639372
-0.868001	0.643283
-0.867799	0.639253
-0.867644	0.612083
-0.867539	0.579312
-0.867512	0.579312
-0.867032	0.579312
-0.867022	0.569195
-0.866884	0.569195
-0.866879	0.569195
-0.86679	0.579312
-0.866683	0.569195
-0.866669	0.569195
-0.86659	0.583555
-0.866557	0.569195
-0.866557	0.565677
-0.866405	0.569195
-0.866283	0.569195
-0.866136	0.583555
-0.866082	0.579474
-0.865765	0.579474
-0.865735	0.579474
-0.865518	0.590614
-0.865501	0.590614
-0.865321	0.590614
-0.86531	0.594215
-0.865159	0.594215
-0.865114	0.590134
-0.865109	0.579491
-0.864975	0.569213
-0.864897	0.579491
-0.864757	0.569213
-0.864461	0.569213
-0.864426	0.579491
-0.864098	0.590134
-0.864061	0.594215
-0.864035	0.594215
-0.864027	0.594215
-0.864003	0.594215
-0.863877	0.590134
-0.863741	0.579491
-0.863539	0.579491
-0.863519	0.579491
-0.863456	0.570445
-0.863356	0.579491
-0.863292	0.579491
-0.86323	0.570445
-0.863035	0.564758
-0.862777	0.564758
-0.862664	0.560242
-0.862655	0.560242
-0.862494	0.560242
-0.862331	0.551552
-0.862167	0.551552
-0.862099	0.531109
-0.862084	0.531109
-0.862039	0.530028
-0.861952	0.550471
-0.861951	0.530028
-0.861867	0.530028
-0.861808	0.503647
-0.861752	0.503647
-0.861464	0.503647
-0.861128	0.478789
-0.861108	0.478789
-0.861077	0.478789
-0.86104	0.460414
-0.861029	0.460414
-0.860722	0.478789
-0.860701	0.478789
-0.860602	0.460414
-0.860493	0.478789
-0.86023	0.478789
-0.86009	0.493666
-0.859931	0.493666
-0.859762	0.52685
-0.859178	0.493666
-0.859037	0.497381
-0.858981	0.497381
-0.858825	0.488229
-0.858736	0.488229
-0.858692	0.488229
-0.858487	0.488229
-0.85836	0.517698
-0.858278	0.538355
-0.857969	0.538355
-0.857818	0.517698
-0.857663	0.488229
-0.857255	0.516589
-0.857194	0.516589
-0.856957	0.534067
-0.856844	0.534067
-0.856777	0.534067
-0.856609	0.535233
-0.856155	0.534067
-0.856137	0.534067
-0.856077	0.534067
-0.855909	0.535233
-0.855906	0.535233
-0.855875	0.534067
-0.85587	0.534067
-0.855721	0.534067
-0.855481	0.516589
-0.855388	0.491989
-0.855024	0.479998
-0.854921	0.473584
-0.854846	0.473584
-0.854716	0.477343
-0.854705	0.477343
-0.85464	0.477343
-0.854618	0.508358
-0.854495	0.508358
-0.854473	0.508358
-0.854269	0.508358
-0.854206	0.508358
-0.854098	0.470537
-0.854053	0.508358
-0.85404	0.534123
-0.853989	0.509523
-0.853979	0.544545
-0.853925	0.544545
-0.853794	0.544545
-0.853791	0.518779
-0.853773	0.470537
-0.853739	0.505559
-0.853606	0.461692
-0.853445	0.461692
-0.853442	0.447953
-0.853315	0.440697
-0.853303	0.440697
-0.853266	0.440697
-0.853156	0.440697
-0.853126	0.450062
-0.853061	0.461692
-0.85292	0.461692
-0.852919	0.509934
-0.852793	0.560068
-0.852762	0.548659
-0.852514	0.520783
-0.852298	0.520783
-0.852281	0.482058
-0.852213	0.520783
-0.852202	0.520783
-0.852054	0.520783
-0.852054	0.520783
-0.851812	0.548659
-0.851765	0.520783
-0.851689	0.482058
-0.851614	0.520783
-0.851611	0.520783
-0.851575	0.482058
-0.85145	0.482058
-0.851158	0.520783
-0.851116	0.548443
-0.851024	0.520783
-0.851002	0.520783
-0.850972	0.520783
-0.850891	0.520783
-0.850756	0.548443
-0.850672	0.568515
-0.850545	0.584681
-0.850408	0.571674
-0.850277	0.571674
-0.85026	0.556526
-0.85026	0.556526
-0.850107	0.548443
-0.850001	0.526677
-0.849938	0.503942
-0.849821	0.495502
-0.849696	0.457759
-0.849667	0.457759
-0.84956	0.432986
-0.849482	0.457759
-0.849459	0.457759
-0.849435	0.457759
-0.849412	0.457759
-0.849341	0.495502
-0.849143	0.531601
-0.849101	0.495502
-0.848966	0.457759
-0.848944	0.495502
-0.848865	0.531601
-0.848665	0.531601
-0.848655	0.534564
-0.848587	0.534564
-0.848541	0.559489
-0.848504	0.560586
-0.848354	0.560586
-0.848292	0.560586
-0.848229	0.560586
-0.848209	0.560586
-0.848125	0.565777
-0.848107	0.56039
-0.84798	0.565777
-0.847838	0.565777
-0.847755	0.572806
-0.847684	0.572806
-0.847677	0.572806
-0.847637	0.572806
-0.847599	0.572806
-0.847431	0.577854
-0.847396	0.591901
-0.84735	0.591901
-0.847224	0.577854
-0.847214	0.577854
-0.847123	0.589593
-0.846825	0.572806
-0.846792	0.572806
-0.846595	0.589593
-0.846587	0.608915
-0.846586	0.608915
-0.846569	0.608915
-0.846354	0.623876
-0.846284	0.623876
-0.845917	0.623876
-0.845849	0.636227
-0.845814	0.623876
-0.845802	0.636227
-0.845519	0.623876
-0.845471	0.608915
-0.845357	0.585113
-0.844899	0.559432
-0.844899	0.590387
-0.844882	0.590387
-0.844853	0.590387
-0.84481	0.559432
-0.844791	0.590387
-0.844451	0.616122
-0.844421	0.616122
-0.844345	0.618791
-0.84426	0.618791
-0.844051	0.618813
-0.843945	0.618078
-0.843901	0.618078
-0.843805	0.601592
-0.843785	0.572609
-0.84376	0.601592
-0.843687	0.601592
-0.843512	0.572609
-0.843417	0.556185
-0.843384	0.539275
-0.843322	0.539275
-0.843195	0.539275
-0.843191	0.519818
-0.842736	0.519818
-0.842565	0.519818
-0.842509	0.519818
-0.842326	0.519818
-0.842195	0.519818
-0.842189	0.519818
-0.841939	0.542235
-0.841764	0.559145
-0.841697	0.559145
-0.84167	0.559145
-0.841645	0.563163
-0.841334	0.563163
-0.841273	0.563163
-0.841257	0.559145
-0.840948	0.562217
-0.840845	0.562217
-0.840779	0.542396
-0.840687	0.542396
-0.840606	0.542396
-0.840394	0.542396
-0.840237	0.562217
-0.840015	0.562217
-0.839789	0.562217
-0.839721	0.590344
-0.839565	0.614483
-0.839553	0.61726
-0.839503	0.62042
-0.839233	0.62042
-0.839133	0.62042
-0.839101	0.62042
-0.838978	0.62042
-0.838707	0.621753
-0.838677	0.621753
-0.838426	0.624803
-0.838373	0.626962
-0.838319	0.655414
-0.83828	0.655414
-0.838261	0.626962
-0.838164	0.624803
-0.838055	0.623885
-0.837969	0.626962
-0.837942	0.626962
-0.837853	0.623912
-0.837842	0.623912
-0.837821	0.62042
-0.837808	0.617229
-0.837775	0.618353
-0.83777	0.618353
-0.837727	0.618353
-0.837601	0.611417
-0.837307	0.605979
-0.837292	0.605979
-0.837078	0.605654
-0.837055	0.602105
-0.83694	0.602105
-0.836886	0.594911
-0.836853	0.587796
-0.836834	0.587796
-0.836778	0.584423
-0.836753	0.584423
-0.836646	0.584423
-0.836616	0.579487
-0.836527	0.579487
-0.836527	0.579487
-0.836417	0.579487
-0.836305	0.560133
-0.836239	0.536649
-0.835968	0.55433
-0.835956	0.55433
-0.835956	0.568822
-0.835956	0.55433
-0.835956	0.55433
-0.835948	0.568822
-0.835946	0.579561
-0.835933	0.568822
-0.835432	0.545338
-0.835389	0.523768
-0.835324	0.545338
-0.835313	0.545338
-0.835055	0.545338
-0.835002	0.568822
-0.834823	0.568822
-0.834613	0.568822
-0.834549	0.568822
-0.834549	0.539088
-0.834393	0.534456
-0.834325	0.503937
-0.834309	0.503937
-0.833986	0.503937
-0.833986	0.503937
-0.833953	0.503937
-0.833931	0.534456
-0.833897	0.558387
-0.833897	0.558387
-0.833558	0.558387
-0.833553	0.570082
-0.833401	0.583073
-0.833262	0.600362
-0.833196	0.600362
-0.833177	0.600362
-0.83316	0.622653
-0.833104	0.600362
-0.833028	0.583073
-0.832935	0.565451
-0.832855	0.565451
-0.832452	0.583073
-0.832356	0.583073
-0.832256	0.565451
-0.83225	0.583073
-0.831968	0.583073
-0.831951	0.565451
-0.831749	0.583073
-0.831739	0.61129
-0.831739	0.61129
-0.831728	0.61129
-0.831724	0.640709
-0.831718	0.640709
-0.831707	0.61129
-0.831678	0.640709
-0.831606	0.618253
-0.831517	0.618253
-0.831484	0.595962
-0.831484	0.587916
-0.831406	0.581989
-0.831311	0.574397
-0.83121	0.536212
-0.831054	0.504606
-0.830944	0.504606
-0.830843	0.492828
-0.830551	0.475696
-0.830523	0.46496
-0.830522	0.475696
-0.830507	0.475696
-0.830507	0.492828
-0.830443	0.492828
-0.830397	0.477971
-0.830354	0.477971
-0.830264	0.477971
-0.830262	0.477971
-0.830236	0.477971
-0.82976	0.492828
-0.829254	0.492828
-0.829185	0.492828
-0.829175	0.492828
-0.829103	0.504606
-0.829015	0.48592
-0.828966	0.468787
-0.828872	0.468787
-0.828864	0.468787
-0.828862	0.468787
-0.828814	0.468787
-0.828467	0.468787
-0.82845	0.489749
-0.828431	0.517966
-0.828323	0.517966
-0.828301	0.525232
-0.828265	0.553287
-0.82823	0.525232
-0.828095	0.553287
-0.828028	0.553287
-0.828021	0.594943
-0.82792	0.553287
-0.827829	0.594943
-0.827746	0.594943
-0.827641	0.614841
-0.827634	0.614841
-0.827622	0.622161
-0.827498	0.628835
-0.827439	0.629969
-0.827421	0.629969
-0.827415	0.622161
-0.827407	0.629969
-0.827307	0.622161
-0.827263	0.622161
-0.826805	0.622161
-0.826694	0.629969
-0.826688	0.629969
-0.82665	0.629969
-0.82658	0.622161
-0.826429	0.614841
-0.826223	0.614841
-0.826214	0.614841
-0.826133	0.576052
-0.826	0.576052
-0.825894	0.576052
-0.825733	0.599345
-0.825691	0.599345
-0.825663	0.622161
-0.82533	0.599345
-0.825263	0.599345
-0.825257	0.556521
-0.825222	0.584666
-0.825058	0.584666
-0.824826	0.556521
-0.82476	0.556521
-0.824611	0.556521
-0.824611	0.531319
-0.824422	0.531319
-0.823958	0.525905
-0.823923	0.520851
-0.823873	0.520851
-0.823831	0.520851
-0.823609	0.51633
-0.823608	0.51633
-0.823593	0.520851
-0.823564	0.520851
-0.823393	0.520851
-0.823335	0.51633
-0.823303	0.51633
-0.823014	0.51633
-0.822824	0.502645
-0.822582	0.502645
-0.82258	0.502645
-0.822569	0.475816
-0.82256	0.502645
-0.822537	0.475816
-0.822429	0.475816
-0.822371	0.475816
-0.822368	0.475816
-0.822186	0.505618
-0.82199	0.505618
-0.821891	0.505618
-0.821867	0.475816
-0.821648	0.505618
-0.821608	0.475816
-0.821608	0.505618
-0.821229	0.540531
-0.821073	0.539737
-0.821029	0.526053
-0.821009	0.560966
-0.820958	0.566268
-0.820908	0.566268
-0.820849	0.566268
-0.820837	0.566268
-0.820754	0.560966
-0.820595	0.526053
-0.820519	0.565475
-0.82035	0.565475
-0.820159	0.573468
-0.820159	0.580349
-0.820062	0.580349
-0.820006	0.591078
-0.819844	0.600518
-0.819788	0.600518
-0.81978	0.591078
-0.81975	0.591078
-0.819683	0.580349
-0.819664	0.568166
-0.819352	0.568166
-0.819272	0.531786
-0.819252	0.531786
-0.819213	0.531786
-0.819045	0.531786
-0.819042	0.531786
-0.819024	0.572356
-0.818991	0.531786
-0.818781	0.498735
-0.818754	0.484844
-0.818722	0.498735
-0.818607	0.498735
-0.818569	0.484844
-0.818562	0.484844
-0.818527	0.484844
-0.818424	0.477014
-0.818292	0.477014
-0.818247	0.474602
-0.818219	0.449552
-0.817906	0.474602
-0.817852	0.474602
-0.81769	0.474602
-0.817665	0.474602
-0.817546	0.474602
-0.817528	0.474602
-0.817509	0.474602
-0.817493	0.474602
-0.817162	0.474602
-0.81713	0.469019
-0.817049	0.500532
-0.817049	0.469019
-0.817018	0.500532
-0.816982	0.500532
-0.81693	0.469019
-0.816693	0.475481
-0.816641	0.475481
-0.816573	0.475481
-0.816551	0.481027
-0.816545	0.5175
-0.816532	0.5175
-0.81651	0.491533
-0.816386	0.449514
-0.816345	0.449514
-0.816341	0.449514
-0.816225	0.449514
-0.816223	0.445942
-0.816116	0.491533
-0.816115	0.530225
-0.816115	0.53728
-0.815959	0.530225
-0.81577	0.51319
-0.815746	0.51319
-0.815737	0.535062
-0.815629	0.543087
-0.815616	0.52827
-0.815479	0.566308
-0.815453	0.566308
-0.815364	0.566308
-0.814836	0.566308
-0.814635	0.566308
-0.814611	0.581477
-0.814598	0.573336
-0.814329	0.594485
-0.814313	0.594485
-0.814151	0.546169
-0.814133	0.546169
-0.813969	0.501103
-0.813966	0.528705
-0.813963	0.501103
-0.813831	0.501103
-0.813744	0.512645
-0.813652	0.537517
-0.813592	0.571041
-0.813559	0.571041
-0.813358	0.594485
-0.81315	0.594485
-0.813086	0.594485
-0.813025	0.594485
-0.813025	0.571041
-0.812956	0.571041
-0.81293	0.571041
-0.812641	0.571041
-0.812412	0.571041
-0.812319	0.545974
-0.812167	0.545974
-0.81213	0.529914
-0.811785	0.545974
-0.811661	0.529914
-0.811361	0.545974
-0.811256	0.545974
-0.811198	0.529914
-0.811149	0.529914
-0.811021	0.519535
-0.810986	0.519535
-0.810953	0.519535
-0.810946	0.519535
-0.810912	0.529914
-0.810906	0.529914
-0.810845	0.529914
-0.810802	0.539411
-0.810713	0.551414
-0.810678	0.539411
-0.810588	0.527992
-0.810588	0.494329
-0.810525	0.494329
-0.810472	0.527992
-0.810374	0.521862
-0.810352	0.511246
-0.810293	0.511246
-0.810248	0.511246
-0.810231	0.499844
-0.810225	0.482707
-0.810171	0.482707
-0.810089	0.499844
-0.810071	0.511246
-0.809976	0.521862
-0.809915	0.516303
-0.809915	0.516303
-0.809839	0.509936
-0.809708	0.499844
-0.809543	0.509936
-0.809477	0.509936
-0.809278	0.499844
-0.80924	0.509936
-0.80912	0.509936
-0.809036	0.509936
-0.808964	0.509936
-0.808906	0.509936
-0.80889	0.520552
-0.808605	0.520552
-0.808254	0.520552
-0.808194	0.520552
-0.808187	0.520552
-0.808015	0.535829
-0.807932	0.535829
-0.807928	0.523646
-0.807811	0.518087
-0.807742	0.518087
-0.807679	0.533363
-0.807427	0.547738
-0.807374	0.558634
-0.807369	0.558634
-0.807342	0.547738
-0.807318	0.556442
-0.807318	0.556442
-0.807316	0.556442
-0.80727	0.568175
-0.807123	0.570295
-0.807122	0.572173
-0.80689	0.572173
-0.806676	0.572173
-0.806535	0.572173
-0.8064	0.573088
-0.806398	0.580806
-0.806371	0.587417
-0.80628	0.592418
-0.806235	0.592418
-0.806171	0.587417
-0.806074	0.579381
-0.80601	0.587417
-0.805769	0.587417
-0.805714	0.587417
-0.805581	0.587417
-0.80544	0.578784
-0.805317	0.578784
-0.805276	0.587417
-0.805276	0.587417
-0.80521	0.592418
-0.805185	0.592418
-0.805134	0.601325
-0.805071	0.594099
-0.804898	0.601325
-0.804878	0.601325
-0.804855	0.609892
-0.804728	0.599431
-0.804713	0.599431
-0.804529	0.609892
-0.80437	0.599431
-0.804335	0.599431
-0.804326	0.609892
-0.80424	0.615553
-0.80412	0.621169
-0.804079	0.615553
-0.803899	0.615553
-0.803879	0.615553
-0.80377	0.613121
-0.80372	0.609886
-0.803631	0.609886
-0.80357	0.609886
-0.803558	0.613121
-0.80348	0.60266
-0.803453	0.60266
-0.803427	0.60266
-0.803427	0.60266
-0.803124	0.60266
-0.803029	0.60266
-0.80295	0.615547
-0.802833	0.605408
-0.802774	0.605408
-0.802647	0.594953
-0.802585	0.548236
-0.802444	0.54356
-0.802428	0.54356
-0.802384	0.54356
-0.802065	0.54356
-0.802006	0.498444
-0.801941	0.49677
-0.801901	0.498444
-0.801896	0.49677
-0.801896	0.49677
-0.801576	0.490284
-0.801473	0.490284
-0.801411	0.490284
-0.801411	0.490284
-0.801311	0.49677
-0.801303	0.49677
-0.801301	0.498444
-0.801196	0.49677
-0.801147	0.504789
-0.801124	0.504789
-0.801002	0.504789
-0.800913	0.504789
-0.800832	0.504789
-0.800815	0.533122
-0.800815	0.504789
-0.800656	0.484038
-0.800556	0.474772
-0.800289	0.474772
-0.800284	0.474772
-0.800201	0.474772
-0.800174	0.495524
-0.800074	0.474772
-0.799945	0.474772
-0.799862	0.455259
-0.799768	0.474772
-0.799737	0.495524
-0.799394	0.522244
-0.799386	0.495524
-0.799324	0.522244
-0.799204	0.495524
-0.799194	0.495743
-0.799157	0.495743
-0.798971	0.495743
-0.798872	0.479805
-0.798819	0.479805
-0.798713	0.506525
-0.798527	0.506525
-0.798512	0.538896
-0.798512	0.538896
-0.798369	0.537257
-0.798308	0.543127
-0.798232	0.57969
-0.798007	0.615102
-0.797911	0.57969
-0.797845	0.615102
-0.797827	0.616039
-0.797808	0.616039
-0.797745	0.621026
-0.797526	0.621026
-0.797305	0.621026
-0.797305	0.616039
-0.797288	0.616039
-0.797282	0.616039
-0.797213	0.621026
-0.797202	0.620579
-0.797167	0.615102
-0.797044	0.610937
-0.79701	0.615102
-0.796817	0.610937
-0.796763	0.620089
-0.796761	0.620089
-0.796748	0.610937
-0.796747	0.603626
-0.796496	0.610937
-0.79621	0.603626
-0.796186	0.599484
-0.796153	0.599484
-0.796126	0.598319
-0.796083	0.585804
-0.795869	0.585804
-0.795856	0.571337
-0.795833	0.567854
-0.795811	0.550468
-0.795735	0.550468
-0.795481	0.516981
-0.795439	0.499787
-0.795389	0.499787
-0.795351	0.492818
-0.795275	0.492818
-0.795176	0.492818
-0.794916	0.492818
-0.794623	0.499787
-0.794605	0.492818
-0.794555	0.492818
-0.794509	0.482138
-0.794508	0.469976
-0.794505	0.469976
-0.794462	0.469976
-0.794319	0.469976
-0.794251	0.469976
-0.794079	0.469976
-0.794055	0.469976
-0.794011	0.469976
-0.793911	0.469976
-0.793859	0.469976
-0.793845	0.469976
-0.793841	0.482138
-0.79375	0.482138
-0.793303	0.482138
-0.793251	0.482138
-0.793106	0.482138
-0.793063	0.482138
-0.793002	0.482138
-0.793001	0.482138
-0.792947	0.482138
-0.792946	0.490197
-0.792915	0.505371
-0.79289	0.505371
-0.792809	0.505371
-0.792536	0.515306
-0.792392	0.515306
-0.792384	0.522927
-0.792341	0.54855
-0.792152	0.522927
-0.792131	0.54855
-0.7921	0.591633
-0.79201	0.597483
-0.791726	0.597483
-0.791716	0.615724
-0.791547	0.615724
-0.791392	0.615724
-0.791355	0.597483
-0.791259	0.615724
-0.791242	0.622693
-0.791179	0.627499
-0.791146	0.627499
-0.790882	0.622693
-0.790875	0.627499
-0.790875	0.641994
-0.790752	0.641994
-0.790682	0.641994
-0.790618	0.641994
-0.790615	0.654293
-0.790418	0.654293
-0.790133	0.654293
-0.789846	0.641994
-0.789806	0.627499
-0.789797	0.627499
-0.789735	0.616068
-0.789655	0.616068
-0.789648	0.616068
-0.78937	0.614206
-0.789235	0.606945
-0.789182	0.606945
-0.789148	0.597691
-0.788996	0.597691
-0.78898	0.597691
-0.788878	0.606945
-0.788872	0.597691
-0.788736	0.597287
-0.788682	0.597287
-0.788508	0.597287
-0.788485	0.587136
-0.788333	0.573229
-0.788262	0.573229
-0.78824	0.573229
-0.788115	0.587136
-0.788098	0.573229
-0.787938	0.558135
-0.787938	0.558135
-0.787781	0.558135
-0.787702	0.558135
-0.787702	0.552924
-0.787625	0.558135
-0.787544	0.558135
-0.78691	0.558135
-0.786836	0.573229
-0.786693	0.590195
-0.786627	0.578876
-0.786568	0.558135
-0.786568	0.578876
-0.786421	0.558135
-0.786347	0.578876
-0.786277	0.600346
-0.786201	0.610895
-0.786138	0.605981
-0.786067	0.612027
-0.785891	0.605981
-0.785867	0.612027
-0.785694	0.612027
-0.785499	0.612027
-0.785474	0.612027
-0.785408	0.612027
-0.785299	0.612027
-0.785242	0.612027
-0.785173	0.612027
-0.785069	0.612027
-0.785005	0.612027
-0.784995	0.612027
-0.784975	0.582656
-0.784932	0.582656
-0.784873	0.582656
-0.784815	0.582656
-0.784544	0.553656
-0.784493	0.553656
-0.784462	0.559269
-0.784447	0.559269
-0.784386	0.553656
-0.78437	0.553656
-0.784333	0.559269
-0.784218	0.553656
-0.784163	0.559269
-0.784084	0.559269
-0.78394	0.553656
-0.783794	0.553656
-0.783681	0.553656
-0.783681	0.553656
-0.783639	0.553656
-0.783626	0.553656
-0.783606	0.553656
-0.783598	0.559269
-0.783487	0.554727
-0.783446	0.559157
-0.783421	0.559157
-0.783379	0.563685
-0.78336	0.563685
-0.783131	0.563685
-0.783111	0.563685
-0.783098	0.571937
-0.783001	0.580084
-0.782992	0.571937
-0.782959	0.563685
-0.782844	0.563685
-0.78271	0.563685
-0.782697	0.559157
-0.782512	0.550603
-0.782494	0.541247
-0.782427	0.541247
-0.782384	0.541247
-0.782358	0.539078
-0.782201	0.541247
-0.782199	0.541247
-0.782176	0.539078
-0.782156	0.539078
-0.782152	0.539078
-0.782127	0.539078
-0.781921	0.539078
-0.781851	0.539078
-0.781842	0.536554
-0.781825	0.539078
-0.781765	0.536554
-0.781736	0.536554
-0.781684	0.5265
-0.781573	0.5265
-0.781492	0.5265
-0.781466	0.5265
-0.781425	0.504716
-0.781347	0.5265
-0.781206	0.504716
-0.781206	0.504716
-0.781187	0.5265
-0.781122	0.536554
-0.781072	0.5265
-0.781047	0.5265
-0.781046	0.529024
-0.780986	0.545146
-0.780912	0.534907
-0.780829	0.571861
-0.780825	0.592988
-0.780819	0.592988
-0.780765	0.60091
-0.780714	0.592988
-0.780386	0.60091
-0.780171	0.60091
-0.780011	0.60091
-0.779947	0.60091
-0.779889	0.592988
-0.77937	0.60091
-0.779345	0.60091
-0.779221	0.60091
-0.7792	0.60091
-0.779069	0.60091
-0.77895	0.60091
-0.778924	0.60091
-0.778859	0.587208
-0.778849	0.587208
-0.778732	0.611804
-0.77873	0.587208
-0.778726	0.587208
-0.778711	0.552635
-0.778646	0.552635
-0.778578	0.552635
-0.778486	0.552635
-0.778439	0.552635
-0.778342	0.531294
-0.778308	0.531294
-0.778281	0.531294
-0.778229	0.516033
-0.778067	0.516033
-0.777965	0.531294
-0.777736	0.531294
-0.77771	0.549506
-0.777659	0.531294
-0.777542	0.531294
-0.777542	0.531294
-0.777468	0.531294
-0.777445	0.549506
-0.77732	0.531294
-0.777082	0.519059
-0.776962	0.509055
-0.776924	0.509055
-0.776899	0.507229
-0.776701	0.507229
-0.776414	0.537271
-0.776231	0.537271
-0.776216	0.537271
-0.776153	0.511086
-0.776086	0.513105
[truncated: 19,892 more rows]

## Sheet: Fig3bi
Name: switchscatter(35 36 )
Class: matlab.graphics.axis.Axes
Class: matlab.graphics.chart.primitive.Line
Fraction Cleaved (-ligand)	Fraction Cleaved (+ligand)
0.001001	0.000355
0.002004	0.000711
0.003009	0.001067
0.004016	0.001424
0.005025	0.001782
0.006036	0.00214
0.007049	0.002499
0.008065	0.002859
0.009082	0.00322
0.010101	0.003581
0.011122	0.003943
0.012146	0.004306
0.013171	0.00467
0.014199	0.005034
0.015228	0.005399
0.01626	0.005765
0.017294	0.006132
0.01833	0.006499
0.019368	0.006867
0.020408	0.007236
0.02145	0.007605
0.022495	0.007976
0.023541	0.008347
0.02459	0.008718
0.025641	0.009091
0.026694	0.009464
0.027749	0.009838
0.028807	0.010213
0.029866	0.010589
0.030928	0.010965
0.031992	0.011343
0.033058	0.011721
0.034126	0.012099
0.035197	0.012479
0.036269	0.012859
0.037344	0.01324
0.038422	0.013622
0.039501	0.014005
0.040583	0.014389
0.041667	0.014773
0.042753	0.015158
0.043841	0.015544
0.044932	0.015931
0.046025	0.016318
0.04712	0.016707
0.048218	0.017096
0.049318	0.017486
0.05042	0.017876
0.051525	0.018268
0.052632	0.018661
0.053741	0.019054
0.054852	0.019448
0.055966	0.019843
0.057082	0.020239
0.058201	0.020635
0.059322	0.021033
0.060445	0.021431
0.061571	0.02183
0.062699	0.02223
0.06383	0.022631
0.064963	0.023033
0.066098	0.023435
0.067236	0.023838
0.068376	0.024243
0.069519	0.024648
0.070664	0.025054
0.071811	0.025461
0.072961	0.025868
0.074114	0.026277
0.075269	0.026687
0.076426	0.027097
0.077586	0.027508
0.078749	0.02792
0.079914	0.028333
0.081081	0.028747
0.082251	0.029162
0.083424	0.029578
0.084599	0.029994
0.085776	0.030412
0.086957	0.03083
0.088139	0.03125
0.089325	0.03167
0.090513	0.032091
0.091703	0.032513
0.092896	0.032936
0.094092	0.03336
0.09529	0.033785
0.096491	0.034211
0.097695	0.034638
0.098901	0.035065
0.10011	0.035494
0.101322	0.035924
0.102536	0.036354
0.103753	0.036786
0.104972	0.037218
0.106195	0.037651
0.10742	0.038086
0.108647	0.038521
0.109878	0.038957
0.111111	0.039394
0.112347	0.039833
0.113586	0.040272
0.114827	0.040712
0.116071	0.041153
0.117318	0.041595
0.118568	0.042038
0.119821	0.042482
0.121076	0.042928
0.122334	0.043374
0.123596	0.043821
0.124859	0.044269
0.126126	0.044718
0.127396	0.045168
0.128668	0.045619
0.129944	0.046071
0.131222	0.046525
0.132503	0.046979
0.133787	0.047434
0.135074	0.04789
0.136364	0.048348
0.137656	0.048806
0.138952	0.049266
0.140251	0.049726
0.141553	0.050187
0.142857	0.05065
0.144165	0.051114
0.145475	0.051578
0.146789	0.052044
0.148106	0.052511
0.149425	0.052979
0.150748	0.053448
0.152074	0.053918
0.153403	0.054389
0.154734	0.054861
0.156069	0.055334
0.157407	0.055809
0.158749	0.056284
0.160093	0.056761
0.16144	0.057239
0.162791	0.057717
0.164144	0.058197
0.165501	0.058678
0.166861	0.059161
0.168224	0.059644
0.169591	0.060128
0.17096	0.060614
0.172333	0.061101
0.173709	0.061589
0.175088	0.062078
0.176471	0.062568
0.177856	0.063059
0.179245	0.063551
0.180638	0.064045
0.182033	0.06454
0.183432	0.065036
0.184834	0.065533
0.18624	0.066031
0.187648	0.066531
0.189061	0.067031
0.190476	0.067533
0.191895	0.068036
0.193317	0.068541
0.194743	0.069046
0.196172	0.069553
0.197605	0.070061
0.199041	0.07057
0.20048	0.07108
0.201923	0.071592
0.203369	0.072105
0.204819	0.072619
0.206273	0.073134
0.207729	0.073651
0.20919	0.074168
0.210654	0.074687
0.212121	0.075208
0.213592	0.075729
0.215067	0.076252
0.216545	0.076776
0.218027	0.077301
0.219512	0.077828
0.221001	0.078356
0.222494	0.078885
0.22399	0.079416
0.22549	0.079948
0.226994	0.080481
0.228501	0.081015
0.230012	0.081551
0.231527	0.082088
0.233046	0.082626
0.234568	0.083166
0.236094	0.083707
0.237624	0.08425
0.239157	0.084793
0.240695	0.085338
0.242236	0.085885
0.243781	0.086433
0.24533	0.086982
0.246883	0.087532
0.248439	0.088084
0.25	0.088638
0.251564	0.089192
0.253133	0.089748
0.254705	0.090306
0.256281	0.090865
0.257862	0.091425
0.259446	0.091987
0.261034	0.09255
0.262626	0.093114
0.264223	0.09368
0.265823	0.094247
0.267427	0.094816
0.269036	0.095387
0.270648	0.095958
0.272265	0.096531
0.273885	0.097106
0.27551	0.097682
0.277139	0.09826
0.278772	0.098839
0.28041	0.099419
0.282051	0.100001
0.283697	0.100585
0.285347	0.10117
0.287001	0.101756
0.28866	0.102344
0.290323	0.102934
0.29199	0.103525
0.293661	0.104118
0.295337	0.104712
0.297017	0.105307
0.298701	0.105905
0.30039	0.106503
0.302083	0.107104
0.303781	0.107706
0.305483	0.108309
0.30719	0.108914
0.308901	0.109521
0.310616	0.110129
0.312336	0.110739
0.31406	0.11135
0.315789	0.111963
0.317523	0.112578
0.319261	0.113194
0.321004	0.113812
0.322751	0.114432
0.324503	0.115053
0.32626	0.115675
0.328021	0.1163
0.329787	0.116926
0.331558	0.117554
0.333333	0.118183
0.335113	0.118815
0.336898	0.119447
0.338688	0.120082
0.340483	0.120718
0.342282	0.121356
0.344086	0.121996
0.345895	0.122637
0.347709	0.12328
0.349528	0.123925
0.351351	0.124572
0.35318	0.12522
0.355014	0.12587
0.356852	0.126522
0.358696	0.127176
0.360544	0.127831
0.362398	0.128488
0.364256	0.129147
0.36612	0.129808
0.367989	0.130471
0.369863	0.131135
0.371742	0.131801
0.373626	0.132469
0.375516	0.133139
0.37741	0.133811
0.37931	0.134485
0.381215	0.13516
0.383126	0.135837
0.385042	0.136517
0.386963	0.137198
0.388889	0.137881
0.390821	0.138565
0.392758	0.139252
0.3947	0.139941
0.396648	0.140632
0.398601	0.141324
0.40056	0.142019
0.402525	0.142715
0.404494	0.143414
0.40647	0.144114
0.408451	0.144816
0.410437	0.145521
0.412429	0.146227
0.414427	0.146935
0.416431	0.147646
0.41844	0.148358
0.420455	0.149072
0.422475	0.149789
0.424501	0.150507
0.426534	0.151228
0.428571	0.15195
0.430615	0.152675
0.432665	0.153401
0.43472	0.15413
0.436782	0.154861
0.438849	0.155594
0.440922	0.156329
0.443001	0.157066
0.445087	0.157806
0.447178	0.158547
0.449275	0.159291
0.451379	0.160036
0.453488	0.160784
0.455604	0.161534
0.457726	0.162287
0.459854	0.163041
0.461988	0.163798
0.464129	0.164557
0.466276	0.165318
0.468429	0.166081
0.470588	0.166847
0.472754	0.167615
0.474926	0.168385
0.477105	0.169158
0.47929	0.169932
0.481481	0.170709
0.48368	0.171489
0.485884	0.17227
0.488095	0.173054
0.490313	0.173841
0.492537	0.174629
0.494768	0.17542
0.497006	0.176214
0.49925	0.177009
0.501502	0.177807
0.503759	0.178608
0.506024	0.179411
0.508296	0.180216
0.510574	0.181024
0.512859	0.181834
0.515152	0.182647
0.517451	0.183462
0.519757	0.18428
0.52207	0.1851
0.52439	0.185923
0.526718	0.186748
0.529052	0.187575
0.531394	0.188406
0.533742	0.189238
0.536098	0.190074
0.538462	0.190912
0.540832	0.191752
0.54321	0.192595
0.545595	0.193441
0.547988	0.194289
0.550388	0.19514
0.552795	0.195994
0.55521	0.19685
0.557632	0.197709
0.560062	0.19857
0.5625	0.199434
0.564945	0.200301
0.567398	0.201171
0.569859	0.202043
0.572327	0.202919
0.574803	0.203797
0.577287	0.204677
0.579779	0.205561
0.582278	0.206447
0.584786	0.207336
0.587302	0.208228
0.589825	0.209123
0.592357	0.21002
0.594896	0.210921
0.597444	0.211824
0.6	0.21273
0.602564	0.213639
0.605136	0.214551
0.607717	0.215466
0.610306	0.216384
0.612903	0.217305
0.615509	0.218229
0.618123	0.219156
0.620746	0.220085
0.623377	0.221018
0.626016	0.221954
0.628664	0.222893
0.631321	0.223835
0.633987	0.22478
0.636661	0.225728
0.639344	0.22668
0.642036	0.227634
0.644737	0.228592
0.647446	0.229552
0.650165	0.230516
0.652893	0.231483
0.655629	0.232453
0.658375	0.233427
0.66113	0.234404
0.663894	0.235384
0.666667	0.236367
0.669449	0.237353
0.672241	0.238343
0.675042	0.239336
0.677852	0.240333
0.680672	0.241332
0.683502	0.242336
0.686341	0.243342
0.689189	0.244352
0.692047	0.245365
0.694915	0.246382
0.697793	0.247403
0.70068	0.248426
0.703578	0.249453
0.706485	0.250484
0.709402	0.251518
0.712329	0.252556
0.715266	0.253598
0.718213	0.254643
0.72117	0.255691
0.724138	0.256743
0.727116	0.257799
0.730104	0.258858
0.733102	0.259921
0.736111	0.260988
0.73913	0.262059
0.74216	0.263133
0.745201	0.264211
0.748252	0.265293
0.751313	0.266378
0.754386	0.267468
0.757469	0.268561
0.760563	0.269658
0.763668	0.270759
0.766784	0.271864
0.769912	0.272972
0.77305	0.274085
0.776199	0.275201
0.779359	0.276322
0.782531	0.277447
0.785714	0.278575
0.788909	0.279708
0.792115	0.280844
0.795332	0.281985
0.798561	0.28313
0.801802	0.284279
0.805054	0.285432
0.808318	0.286589
0.811594	0.287751
0.814882	0.288917
0.818182	0.290086
0.821494	0.291261
0.824818	0.292439
0.828154	0.293622
0.831502	0.294809
0.834862	0.296001
0.838235	0.297196
0.841621	0.298397
0.845018	0.299601
0.848429	0.300811
0.851852	0.302024
0.855288	0.303242
0.858736	0.304465
0.862197	0.305692
0.865672	0.306924
0.869159	0.30816
0.872659	0.309401
0.876173	0.310647
0.879699	0.311897
0.883239	0.313153
0.886792	0.314412
0.890359	0.315677
0.893939	0.316946
0.897533	0.31822
0.901141	0.3195
0.904762	0.320783
0.908397	0.322072
0.912046	0.323366
0.915709	0.324665
0.919386	0.325968
0.923077	0.327277
0.926782	0.328591
0.930502	0.32991
0.934236	0.331233
0.937984	0.332563
0.941748	0.333897
0.945525	0.335236
0.949318	0.336581
0.953125	0.337931
0.956947	0.339286
0.960784	0.340646
0.964637	0.342012
0.968504	0.343383
0.972387	0.34476
0.976285	0.346142
0.980198	0.347529
0.984127	0.348922
0.988072	0.350321
0.992032	0.351725
0.996008	0.353135
1	0.35455
1.00401	0.355971
1.00803	0.357398
1.01207	0.35883
1.01613	0.360269
1.0202	0.361713
1.02429	0.363163
1.0284	0.364618
1.03252	0.36608
1.03666	0.367548
1.04082	0.369022
1.04499	0.370501
1.04918	0.371987
1.05339	0.373479
1.05761	0.374977
1.06186	0.376481
1.06612	0.377991
1.07039	0.379508
1.07469	0.381031
1.079	0.38256
1.08333	0.384096
1.08768	0.385638
1.09205	0.387187
1.09644	0.388742
1.10084	0.390303
1.10526	0.391871
1.1097	0.393446
1.11417	0.395027
1.11864	0.396615
1.12314	0.39821
1.12766	0.399812
1.1322	0.40142
1.13675	0.403036
1.14133	0.404658
1.14592	0.406287
1.15054	0.407923
1.15517	0.409567
1.15983	0.411217
1.1645	0.412874
1.1692	0.414539
1.17391	0.416211
1.17865	0.41789
1.18341	0.419577
1.18818	0.421271
1.19298	0.422972
1.1978	0.424681
1.20264	0.426397
1.20751	0.428121
1.21239	0.429853
1.2173	0.431592
1.22222	0.433339
1.22717	0.435094
1.23214	0.436856
1.23714	0.438627
1.24215	0.440405
1.24719	0.442192
1.25225	0.443986
1.25734	0.445789
1.26244	0.447599
1.26757	0.449418
1.27273	0.451246
1.2779	0.453081
1.2831	0.454925
1.28833	0.456777
1.29358	0.458638
1.29885	0.460508
1.30415	0.462386
1.30947	0.464272
1.31482	0.466168
1.32019	0.468072
1.32558	0.469985
1.331	0.471907
1.33645	0.473838
1.34192	0.475778
1.34742	0.477727
1.35294	0.479685
1.35849	0.481653
1.36407	0.48363
1.36967	0.485616
1.3753	0.487612
1.38095	0.489617
1.38664	0.491632
1.39234	0.493656
1.39808	0.49569
1.40385	0.497734
1.40964	0.499788
1.41546	0.501851
1.42131	0.503925
1.42718	0.506008
1.43309	0.508102
1.43902	0.510206
1.44499	0.512321
1.45098	0.514445
1.457	0.51658
1.46305	0.518726
1.46914	0.520882
1.47525	0.523049
1.48139	0.525227
1.48756	0.527415
1.49377	0.529615
1.5	0.531825
1.50627	0.534047
1.51256	0.536279
1.51889	0.538523
1.52525	0.540778
1.53165	0.543045
1.53807	0.545323
1.54453	0.547613
1.55102	0.549914
1.55754	0.552228
1.5641	0.554553
1.57069	0.55689
1.57732	0.559239
1.58398	0.5616
1.59067	0.563973
1.5974	0.566359
1.60417	0.568757
1.61097	0.571168
1.6178	0.573592
1.62467	0.576028
1.63158	0.578476
1.63852	0.580938
1.6455	0.583413
1.65252	0.585901
1.65957	0.588402
1.66667	0.590917
1.6738	0.593445
1.68097	0.595986
1.68817	0.598542
1.69542	0.601111
1.7027	0.603693
1.71003	0.60629
1.71739	0.608901
1.7248	0.611526
1.73224	0.614166
1.73973	0.61682
1.74725	0.619489
1.75482	0.622172
1.76243	0.62487
1.77008	0.627583
1.77778	0.630311
1.78551	0.633055
1.7933	0.635813
1.80112	0.638587
1.80899	0.641377
1.8169	0.644183
1.82486	0.647004
1.83286	0.649841
1.84091	0.652695
1.849	0.655564
1.85714	0.65845
1.86533	0.661353
1.87356	0.664272
1.88184	0.667208
1.89017	0.670161
1.89855	0.673131
1.90698	0.676119
1.91545	0.679124
1.92398	0.682146
1.93255	0.685186
1.94118	0.688244
1.94985	0.69132
1.95858	0.694415
1.96736	0.697527
1.97619	0.700659
1.98507	0.703808
1.99401	0.706977
2.003	0.710165
2.01205	0.713372
2.02115	0.716598
2.0303	0.719844
2.03951	0.72311
2.04878	0.726395
2.0581	0.729701
2.06749	0.733027
2.07692	0.736373
2.08642	0.73974
2.09598	0.743128
2.10559	0.746537
2.11526	0.749967
2.125	0.753419
2.1348	0.756892
2.14465	0.760387
2.15457	0.763904
2.16456	0.767444
2.1746	0.771006
2.18471	0.77459
2.19489	0.778198
2.20513	0.781828
2.21543	0.785482
2.22581	0.78916
2.23625	0.792861
2.24675	0.796587
2.25733	0.800336
2.26797	0.80411
2.27869	0.807909
2.28947	0.811733
2.30033	0.815582
2.31126	0.819457
2.32226	0.823357
2.33333	0.827284
2.34448	0.831236
2.3557	0.835215
2.367	0.839221
2.37838	0.843254
2.38983	0.847315
2.40136	0.851403
2.41297	0.855519
2.42466	0.859663
2.43643	0.863835
2.44828	0.868036
2.46021	0.872267
2.47222	0.876527
2.48432	0.880816
2.4965	0.885136
2.50877	0.889485
2.52113	0.893866
2.53357	0.898277
2.5461	0.90272
2.55872	0.907194
2.57143	0.9117
2.58423	0.916239
2.59712	0.92081
2.61011	0.925414
2.62319	0.930052
2.63636	0.934723
2.64963	0.939428
2.663	0.944168
2.67647	0.948943
2.69004	0.953753
2.7037	0.958598
2.71747	0.96348
2.73134	0.968398
2.74532	0.973353
2.7594	0.978345
2.77359	0.983375
2.78788	0.988443
2.80228	0.993549
2.81679	0.998695
2.83142	1.00388
2.84615	1.0091
2.861	1.01437
2.87597	1.01968
2.89105	1.02502
2.90625	1.03041
2.92157	1.03584
2.93701	1.04132
2.95257	1.04683
2.96825	1.05239
2.98406	1.058
3	1.06365
3.01606	1.06935
3.03226	1.07509
3.04858	1.08088
3.06504	1.08671
3.08163	1.09259
3.09836	1.09852
3.11523	1.1045
3.13223	1.11053
3.14938	1.11661
3.16667	1.12274
3.1841	1.12892
3.20168	1.13516
3.21941	1.14144
3.23729	1.14778
3.25532	1.15417
3.2735	1.16062
3.29184	1.16712
3.31034	1.17368
3.329	1.1803
3.34783	1.18697
3.36681	1.1937
3.38597	1.20049
3.40529	1.20734
3.42478	1.21426
3.44444	1.22123
3.46429	1.22826
3.4843	1.23536
3.5045	1.24252
3.52489	1.24975
3.54546	1.25704
3.56621	1.2644
3.58716	1.27183
3.6083	1.27932
3.62963	1.28689
3.65116	1.29452
3.6729	1.30223
3.69484	1.31
3.71698	1.31786
3.73934	1.32578
3.76191	1.33378
3.78469	1.34186
3.80769	1.35002
3.83092	1.35825
3.85437	1.36657
3.87805	1.37496
3.90196	1.38344
3.92611	1.392
3.9505	1.40065
3.97512	1.40938
4	1.4182
4.02513	1.42711
4.05051	1.43611
4.07614	1.4452
4.10204	1.45438
4.12821	1.46366
4.15464	1.47303
4.18135	1.4825
4.20833	1.49206
4.2356	1.50173
4.26316	1.5115
4.29101	1.52138
4.31915	1.53136
4.34759	1.54144
4.37634	1.55163
4.40541	1.56194
4.43478	1.57235
4.46448	1.58288
4.49451	1.59353
4.52486	1.60429
4.55556	1.61517
4.58659	1.62618
4.61798	1.6373
4.64972	1.64856
4.68182	1.65994
4.71429	1.67145
4.74713	1.68309
4.78035	1.69487
4.81395	1.70679
4.84795	1.71884
4.88235	1.73104
4.91716	1.74338
4.95238	1.75587
4.98802	1.7685
5.0241	1.78129
5.06061	1.79424
5.09756	1.80734
5.13497	1.8206
5.17284	1.83403
5.21118	1.84762
5.25	1.86139
5.28931	1.87532
5.32911	1.88944
5.36943	1.90373
5.41026	1.91821
5.45161	1.93287
5.49351	1.94772
5.53595	1.96277
5.57895	1.97802
5.62252	1.99346
5.66667	2.00912
5.71141	2.02498
5.75676	2.04106
5.80272	2.05735
5.84931	2.07388
5.89655	2.09062
5.94444	2.1076
5.99301	2.12482
6.04225	2.14228
6.0922	2.15999
6.14286	2.17795
6.19424	2.19617
6.24638	2.21465
6.29927	2.23341
6.35294	2.25244
6.40741	2.27175
6.46269	2.29135
6.5188	2.31124
6.57576	2.33144
6.63359	2.35194
6.69231	2.37276
6.75194	2.3939
6.8125	2.41537
6.87402	2.43718
6.93651	2.45934
7	2.48185
7.06452	2.50473
7.13008	2.52797
7.19672	2.5516
7.26446	2.57562
7.33333	2.60003
7.40336	2.62486
7.47458	2.65011
7.54701	2.67579
7.62069	2.70192
7.69565	2.72849
7.77193	2.75554
7.84956	2.78306
7.92857	2.81108
8.00901	2.8396
8.09091	2.86863
8.17431	2.8982
8.25926	2.92832
8.34579	2.959
8.43396	2.99026
8.52381	3.02212
8.61538	3.05459
8.70874	3.08768
8.80392	3.12143
8.90099	3.15585
9	3.19095
9.10101	3.22676
9.20408	3.26331
9.30928	3.30061
9.41667	3.33868
9.52632	3.37756
9.6383	3.41726
9.75269	3.45782
9.86956	3.49925
9.98901	3.54161
10.1111	3.5849
10.236	3.62916
10.3636	3.67443
10.4943	3.72074
10.6279	3.76813
10.7647	3.81663
10.9048	3.86628
11.0482	3.91714
11.1951	3.96923
11.3457	4.02261
11.5	4.07733
11.6582	4.13343
11.8205	4.19096
11.987	4.25
12.1579	4.31058
12.3333	4.37279
12.5135	4.43667
12.6986	4.5023
12.8889	4.56976
13.0845	4.63911
13.2857	4.71045
13.4928	4.78386
13.7059	4.85942
13.9254	4.93724
14.1515	5.01742
14.3846	5.10007
14.625	5.18529
14.873	5.27323
15.129	5.364
15.3934	5.45775
15.6667	5.55462
15.9492	5.65477
16.2414	5.75838
16.5439	5.86563
16.8571	5.9767
17.1818	6.09182
17.5185	6.21119
17.8679	6.33507
18.2308	6.46372
18.6078	6.59741
19	6.73645
19.4082	6.88117
19.8333	7.03191
20.2766	7.18907
20.7391	7.35306
21.2222	7.52434
21.7273	7.70341
22.2558	7.8908
22.8095	8.08712
23.3902	8.29301
24	8.5092
24.641	8.73648
25.3158	8.97572
26.027	9.22789
26.7778	9.49406
27.5714	9.77545
28.4118	10.0734
29.303	10.3894
30.25	10.7251
31.2581	11.0825
32.3333	11.4638
33.4828	11.8713
34.7143	12.308
36.037	12.7769
37.4615	13.282
39	13.8275
40.6667	14.4184
42.4783	15.0607
44.4545	15.7614
46.619	16.5288
49	17.373
51.6316	18.306
54.5556	19.3427
57.8235	20.5013
61.5	21.8048
65.6667	23.2821
70.4286	24.9705
75.9231	26.9185
82.3333	29.1913
89.9091	31.8773
99	35.1005
110.111	39.0399
124	43.9642
141.857	50.2955
165.667	58.7371
199	70.5555
249	88.283
332.333	117.829
499	176.921
999	354.196
Class: matlab.graphics.chart.primitive.Line
Fraction Cleaved (-ligand)	Fraction Cleaved (+ligand)
0.001001	0.001065
0.002004	0.002132
0.003009	0.003201
0.004016	0.004272
0.005025	0.005345
0.006036	0.00642
0.007049	0.007498
0.008065	0.008578
0.009082	0.00966
0.010101	0.010744
0.011122	0.01183
0.012146	0.012919
0.013171	0.01401
0.014199	0.015103
0.015228	0.016198
0.01626	0.017295
0.017294	0.018395
0.01833	0.019497
0.019368	0.020601
0.020408	0.021707
0.02145	0.022816
0.022495	0.023927
0.023541	0.02504
0.02459	0.026155
0.025641	0.027273
0.026694	0.028393
0.027749	0.029515
0.028807	0.03064
0.029866	0.031767
0.030928	0.032896
0.031992	0.034028
0.033058	0.035162
0.034126	0.036298
0.035197	0.037437
0.036269	0.038578
0.037344	0.039721
0.038422	0.040867
0.039501	0.042015
0.040583	0.043166
0.041667	0.044319
0.042753	0.045474
0.043841	0.046632
0.044932	0.047792
0.046025	0.048955
0.04712	0.05012
0.048218	0.051287
0.049318	0.052457
0.05042	0.053629
0.051525	0.054804
0.052632	0.055982
0.053741	0.057161
0.054852	0.058344
0.055966	0.059528
0.057082	0.060716
0.058201	0.061906
0.059322	0.063098
0.060445	0.064293
0.061571	0.06549
0.062699	0.06669
0.06383	0.067893
0.064963	0.069098
0.066098	0.070305
0.067236	0.071515
0.068376	0.072728
0.069519	0.073944
0.070664	0.075162
0.071811	0.076382
0.072961	0.077605
0.074114	0.078831
0.075269	0.08006
0.076426	0.081291
0.077586	0.082525
0.078749	0.083761
0.079914	0.085
0.081081	0.086242
0.082251	0.087486
0.083424	0.088734
0.084599	0.089983
0.085776	0.091236
0.086957	0.092491
0.088139	0.093749
0.089325	0.09501
0.090513	0.096274
0.091703	0.09754
0.092896	0.098809
0.094092	0.100081
0.09529	0.101356
0.096491	0.102633
0.097695	0.103913
0.098901	0.105196
0.10011	0.106482
0.101322	0.107771
0.102536	0.109062
0.103753	0.110357
0.104972	0.111654
0.106195	0.112954
0.10742	0.114257
0.108647	0.115563
0.109878	0.116872
0.111111	0.118183
0.112347	0.119498
0.113586	0.120816
0.114827	0.122136
0.116071	0.123459
0.117318	0.124786
0.118568	0.126115
0.119821	0.127447
0.121076	0.128783
0.122334	0.130121
0.123596	0.131462
0.124859	0.132807
0.126126	0.134154
0.127396	0.135504
0.128668	0.136858
0.129944	0.138214
0.131222	0.139574
0.132503	0.140937
0.133787	0.142302
0.135074	0.143671
0.136364	0.145043
0.137656	0.146418
0.138952	0.147797
0.140251	0.149178
0.141553	0.150562
0.142857	0.15195
0.144165	0.153341
0.145475	0.154735
0.146789	0.156132
0.148106	0.157533
0.149425	0.158936
0.150748	0.160343
0.152074	0.161753
0.153403	0.163167
0.154734	0.164583
0.156069	0.166003
0.157407	0.167426
0.158749	0.168853
0.160093	0.170283
0.16144	0.171716
0.162791	0.173152
0.164144	0.174592
0.165501	0.176035
0.166861	0.177482
0.168224	0.178932
0.169591	0.180385
0.17096	0.181842
0.172333	0.183302
0.173709	0.184766
0.175088	0.186233
0.176471	0.187703
0.177856	0.189177
0.179245	0.190654
0.180638	0.192135
0.182033	0.19362
0.183432	0.195107
0.184834	0.196599
0.18624	0.198094
0.187648	0.199592
0.189061	0.201094
0.190476	0.2026
0.191895	0.204109
0.193317	0.205622
0.194743	0.207139
0.196172	0.208659
0.197605	0.210182
0.199041	0.21171
0.20048	0.213241
0.201923	0.214776
0.203369	0.216314
0.204819	0.217856
0.206273	0.219402
0.207729	0.220952
0.20919	0.222505
0.210654	0.224062
0.212121	0.225623
0.213592	0.227187
0.215067	0.228756
0.216545	0.230328
0.218027	0.231904
0.219512	0.233484
0.221001	0.235068
0.222494	0.236656
0.22399	0.238247
0.22549	0.239843
0.226994	0.241442
0.228501	0.243045
0.230012	0.244653
0.231527	0.246264
0.233046	0.247879
0.234568	0.249498
0.236094	0.251121
0.237624	0.252749
0.239157	0.25438
0.240695	0.256015
0.242236	0.257654
0.243781	0.259298
0.24533	0.260945
0.246883	0.262597
0.248439	0.264253
0.25	0.265913
0.251564	0.267577
0.253133	0.269245
0.254705	0.270917
0.256281	0.272594
0.257862	0.274275
0.259446	0.27596
0.261034	0.277649
0.262626	0.279343
0.264223	0.28104
0.265823	0.282742
0.267427	0.284449
0.269036	0.28616
0.270648	0.287875
0.272265	0.289594
0.273885	0.291318
0.27551	0.293047
0.277139	0.294779
0.278772	0.296516
0.28041	0.298258
0.282051	0.300004
0.283697	0.301754
0.285347	0.303509
0.287001	0.305269
0.28866	0.307033
0.290323	0.308802
0.29199	0.310575
0.293661	0.312353
0.295337	0.314135
0.297017	0.315922
0.298701	0.317714
0.30039	0.31951
0.302083	0.321311
0.303781	0.323117
0.305483	0.324927
0.30719	0.326742
0.308901	0.328562
0.310616	0.330387
0.312336	0.332216
0.31406	0.33405
0.315789	0.33589
0.317523	0.337734
0.319261	0.339582
0.321004	0.341436
0.322751	0.343295
0.324503	0.345158
0.32626	0.347026
0.328021	0.3489
0.329787	0.350778
0.331558	0.352662
0.333333	0.35455
0.335113	0.356444
0.336898	0.358342
0.338688	0.360246
0.340483	0.362154
0.342282	0.364068
0.344086	0.365987
0.345895	0.367911
0.347709	0.369841
0.349528	0.371775
0.351351	0.373715
0.35318	0.37566
0.355014	0.37761
0.356852	0.379566
0.358696	0.381527
0.360544	0.383493
0.362398	0.385465
0.364256	0.387442
0.36612	0.389424
0.367989	0.391412
0.369863	0.393405
0.371742	0.395404
0.373626	0.397408
0.375516	0.399418
0.37741	0.401433
0.37931	0.403454
0.381215	0.40548
0.383126	0.407512
0.385042	0.40955
0.386963	0.411593
0.388889	0.413642
0.390821	0.415696
0.392758	0.417757
0.3947	0.419823
0.396648	0.421895
0.398601	0.423973
0.40056	0.426056
0.402525	0.428145
0.404494	0.430241
0.40647	0.432342
0.408451	0.434449
0.410437	0.436562
0.412429	0.438681
0.414427	0.440806
0.416431	0.442937
0.41844	0.445074
0.420455	0.447217
0.422475	0.449366
0.424501	0.451521
0.426534	0.453683
0.428571	0.45585
0.430615	0.458024
0.432665	0.460204
0.43472	0.46239
0.436782	0.464583
0.438849	0.466782
0.440922	0.468987
0.443001	0.471199
0.445087	0.473417
0.447178	0.475641
0.449275	0.477872
0.451379	0.480109
0.453488	0.482353
0.455604	0.484603
0.457726	0.48686
0.459854	0.489124
0.461988	0.491394
0.464129	0.493671
0.466276	0.495954
0.468429	0.498244
0.470588	0.500541
0.472754	0.502845
0.474926	0.505155
0.477105	0.507473
0.47929	0.509797
0.481481	0.512128
0.48368	0.514466
0.485884	0.516811
0.488095	0.519163
0.490313	0.521522
0.492537	0.523887
0.494768	0.52626
0.497006	0.528641
0.49925	0.531028
0.501502	0.533422
0.503759	0.535824
0.506024	0.538233
0.508296	0.540649
0.510574	0.543072
0.512859	0.545503
0.515152	0.547941
0.517451	0.550387
0.519757	0.55284
0.52207	0.5553
0.52439	0.557768
0.526718	0.560243
0.529052	0.562726
0.531394	0.565217
0.533742	0.567715
0.536098	0.570221
0.538462	0.572735
0.540832	0.575256
0.54321	0.577785
0.545595	0.580322
0.547988	0.582867
0.550388	0.58542
0.552795	0.587981
0.55521	0.590549
0.557632	0.593126
0.560062	0.595711
0.5625	0.598303
0.564945	0.600904
0.567398	0.603513
0.569859	0.60613
0.572327	0.608756
0.574803	0.61139
0.577287	0.614032
0.579779	0.616682
0.582278	0.619341
0.584786	0.622008
0.587302	0.624684
0.589825	0.627368
0.592357	0.63006
0.594896	0.632762
0.597444	0.635472
0.6	0.63819
0.602564	0.640918
0.605136	0.643654
0.607717	0.646398
0.610306	0.649152
0.612903	0.651915
0.615509	0.654686
0.618123	0.657467
0.620746	0.660256
0.623377	0.663055
0.626016	0.665862
0.628664	0.668679
0.631321	0.671505
0.633987	0.67434
0.636661	0.677185
0.639344	0.680039
0.642036	0.682902
0.644737	0.685775
0.647446	0.688657
0.650165	0.691548
0.652893	0.694449
0.655629	0.69736
0.658375	0.700281
0.66113	0.703211
0.663894	0.706151
0.666667	0.7091
0.669449	0.71206
0.672241	0.715029
0.675042	0.718009
0.677852	0.720998
0.680672	0.723997
0.683502	0.727007
0.686341	0.730026
0.689189	0.733056
0.692047	0.736096
0.694915	0.739147
0.697793	0.742208
0.70068	0.745279
0.703578	0.74836
0.706485	0.751453
0.709402	0.754555
0.712329	0.757669
0.715266	0.760793
0.718213	0.763928
0.72117	0.767073
0.724138	0.77023
0.727116	0.773397
0.730104	0.776575
0.733102	0.779764
0.736111	0.782965
0.73913	0.786176
0.74216	0.789399
0.745201	0.792633
0.748252	0.795878
0.751313	0.799135
0.754386	0.802403
0.757469	0.805682
0.760563	0.808973
0.763668	0.812276
0.766784	0.815591
0.769912	0.818917
0.77305	0.822255
0.776199	0.825604
0.779359	0.828966
0.782531	0.83234
0.785714	0.835725
0.788909	0.839123
0.792115	0.842533
0.795332	0.845955
0.798561	0.84939
0.801802	0.852837
0.805054	0.856296
0.808318	0.859768
0.811594	0.863252
0.814882	0.86675
0.818182	0.870259
0.821494	0.873782
0.824818	0.877317
0.828154	0.880866
0.831502	0.884427
0.834862	0.888002
0.838235	0.891589
0.841621	0.89519
0.845018	0.898804
0.848429	0.902432
0.851852	0.906072
0.855288	0.909727
0.858736	0.913395
0.862197	0.917077
0.865672	0.920772
0.869159	0.924481
0.872659	0.928204
0.876173	0.931941
0.879699	0.935692
0.883239	0.939458
0.886792	0.943237
0.890359	0.947031
0.893939	0.950839
0.897533	0.954661
0.901141	0.958499
0.904762	0.96235
0.908397	0.966217
0.912046	0.970098
0.915709	0.973994
0.919386	0.977905
0.923077	0.981831
0.926782	0.985772
0.930502	0.989729
0.934236	0.9937
0.937984	0.997688
0.941748	1.00169
0.945525	1.00571
0.949318	1.00974
0.953125	1.01379
0.956947	1.01786
0.960784	1.02194
0.964637	1.02604
0.968504	1.03015
0.972387	1.03428
0.976285	1.03842
0.980198	1.04259
0.984127	1.04677
0.988072	1.05096
0.992032	1.05517
0.996008	1.0594
1	1.06365
1.00401	1.06791
1.00803	1.07219
1.01207	1.07649
1.01613	1.08081
1.0202	1.08514
1.02429	1.08949
1.0284	1.09386
1.03252	1.09824
1.03666	1.10264
1.04082	1.10706
1.04499	1.1115
1.04918	1.11596
1.05339	1.12044
1.05761	1.12493
1.06186	1.12944
1.06612	1.13397
1.07039	1.13852
1.07469	1.14309
1.079	1.14768
1.08333	1.15229
1.08768	1.15691
1.09205	1.16156
1.09644	1.16623
1.10084	1.17091
1.10526	1.17561
1.1097	1.18034
1.11417	1.18508
1.11864	1.18985
1.12314	1.19463
1.12766	1.19944
1.1322	1.20426
1.13675	1.20911
1.14133	1.21397
1.14592	1.21886
1.15054	1.22377
1.15517	1.2287
1.15983	1.23365
1.1645	1.23862
1.1692	1.24362
1.17391	1.24863
1.17865	1.25367
1.18341	1.25873
1.18818	1.26381
1.19298	1.26892
1.1978	1.27404
1.20264	1.27919
1.20751	1.28436
1.21239	1.28956
1.2173	1.29478
1.22222	1.30002
1.22717	1.30528
1.23214	1.31057
1.23714	1.31588
1.24215	1.32122
1.24719	1.32658
1.25225	1.33196
1.25734	1.33737
1.26244	1.3428
1.26757	1.34825
1.27273	1.35374
1.2779	1.35924
1.2831	1.36478
1.28833	1.37033
1.29358	1.37591
1.29885	1.38152
1.30415	1.38716
1.30947	1.39282
1.31482	1.3985
1.32019	1.40422
1.32558	1.40996
1.331	1.41572
1.33645	1.42151
1.34192	1.42733
1.34742	1.43318
1.35294	1.43906
1.35849	1.44496
1.36407	1.45089
1.36967	1.45685
1.3753	1.46284
1.38095	1.46885
1.38664	1.4749
1.39234	1.48097
1.39808	1.48707
1.40385	1.4932
1.40964	1.49936
1.41546	1.50555
1.42131	1.51177
1.42718	1.51802
1.43309	1.52431
1.43902	1.53062
1.44499	1.53696
1.45098	1.54334
1.457	1.54974
1.46305	1.55618
1.46914	1.56265
1.47525	1.56915
1.48139	1.57568
1.48756	1.58225
1.49377	1.58884
1.5	1.59547
1.50627	1.60214
1.51256	1.60884
1.51889	1.61557
1.52525	1.62234
1.53165	1.62913
1.53807	1.63597
1.54453	1.64284
1.55102	1.64974
1.55754	1.65668
1.5641	1.66366
1.57069	1.67067
1.57732	1.67772
1.58398	1.6848
1.59067	1.69192
1.5974	1.69908
1.60417	1.70627
1.61097	1.71351
1.6178	1.72077
1.62467	1.72808
1.63158	1.73543
1.63852	1.74282
1.6455	1.75024
1.65252	1.7577
1.65957	1.76521
1.66667	1.77275
1.6738	1.78034
1.68097	1.78796
1.68817	1.79563
1.69542	1.80333
1.7027	1.81108
1.71003	1.81887
1.71739	1.8267
1.7248	1.83458
1.73224	1.8425
1.73973	1.85046
1.74725	1.85847
1.75482	1.86652
1.76243	1.87461
1.77008	1.88275
1.77778	1.89093
1.78551	1.89916
1.7933	1.90744
1.80112	1.91576
1.80899	1.92413
1.8169	1.93255
1.82486	1.94101
1.83286	1.94952
1.84091	1.95808
1.849	1.96669
1.85714	1.97535
1.86533	1.98406
1.87356	1.99282
1.88184	2.00162
1.89017	2.01048
1.89855	2.01939
1.90698	2.02836
1.91545	2.03737
1.92398	2.04644
1.93255	2.05556
1.94118	2.06473
1.94985	2.07396
1.95858	2.08324
1.96736	2.09258
1.97619	2.10198
1.98507	2.11143
1.99401	2.12093
2.003	2.13049
2.01205	2.14012
2.02115	2.1498
2.0303	2.15953
2.03951	2.16933
2.04878	2.17919
2.0581	2.1891
2.06749	2.19908
2.07692	2.20912
2.08642	2.21922
2.09598	2.22939
2.10559	2.23961
2.11526	2.2499
2.125	2.26026
2.1348	2.27068
2.14465	2.28116
2.15457	2.29171
2.16456	2.30233
2.1746	2.31302
2.18471	2.32377
2.19489	2.33459
2.20513	2.34549
2.21543	2.35645
2.22581	2.36748
2.23625	2.37858
2.24675	2.38976
2.25733	2.40101
2.26797	2.41233
2.27869	2.42373
2.28947	2.4352
2.30033	2.44675
2.31126	2.45837
2.32226	2.47007
2.33333	2.48185
2.34448	2.49371
2.3557	2.50565
2.367	2.51766
2.37838	2.52976
2.38983	2.54194
2.40136	2.55421
2.41297	2.56656
2.42466	2.57899
2.43643	2.59151
2.44828	2.60411
2.46021	2.6168
2.47222	2.62958
2.48432	2.64245
2.4965	2.65541
2.50877	2.66846
2.52113	2.6816
2.53357	2.69483
2.5461	2.70816
2.55872	2.72158
2.57143	2.7351
2.58423	2.74872
2.59712	2.76243
2.61011	2.77624
2.62319	2.79015
2.63636	2.80417
2.64963	2.81828
2.663	2.8325
2.67647	2.84683
2.69004	2.86126
2.7037	2.8758
2.71747	2.89044
2.73134	2.90519
2.74532	2.92006
2.7594	2.93504
2.77359	2.95012
2.78788	2.96533
2.80228	2.98065
2.81679	2.99608
2.83142	3.01164
2.84615	3.02731
2.861	3.04311
2.87597	3.05903
2.89105	3.07507
2.90625	3.09123
2.92157	3.10753
2.93701	3.12395
2.95257	3.1405
2.96825	3.15718
2.98406	3.174
3	3.19095
3.01606	3.20804
3.03226	3.22526
3.04858	3.24263
3.06504	3.26013
3.08163	3.27778
3.09836	3.29557
3.11523	3.31351
3.13223	3.3316
3.14938	3.34984
3.16667	3.36823
3.1841	3.38677
3.20168	3.40547
3.21941	3.42433
3.23729	3.44334
3.25532	3.46252
3.2735	3.48186
3.29184	3.50137
3.31034	3.52105
3.329	3.5409
3.34783	3.56092
3.36681	3.58111
3.38597	3.60148
3.40529	3.62203
3.42478	3.64277
3.44444	3.66368
3.46429	3.68479
3.4843	3.70608
3.5045	3.72757
3.52489	3.74925
3.54546	3.77112
3.56621	3.7932
3.58716	3.81548
3.6083	3.83796
3.62963	3.86066
3.65116	3.88356
3.6729	3.90668
3.69484	3.93001
3.71698	3.95357
3.73934	3.97735
3.76191	4.00135
3.78469	4.02559
3.80769	4.05005
3.83092	4.07476
3.85437	4.0997
3.87805	4.12489
3.90196	4.15032
3.92611	4.17601
3.9505	4.20195
3.97512	4.22814
4	4.2546
4.02513	4.28133
4.05051	4.30832
4.07614	4.33559
4.10204	4.36314
4.12821	4.39097
4.15464	4.41908
4.18135	4.44749
4.20833	4.47619
4.2356	4.5052
4.26316	4.53451
4.29101	4.56413
4.31915	4.59406
4.34759	4.62432
4.37634	4.6549
4.40541	4.68581
4.43478	4.71706
4.46448	4.74865
4.49451	4.78058
4.52486	4.81287
4.55556	4.84552
4.58659	4.87853
4.61798	4.91191
4.64972	4.94567
4.68182	4.97982
4.71429	5.01435
4.74713	5.04928
4.78035	5.08462
4.81395	5.12036
4.84795	5.15653
4.88235	5.19312
4.91716	5.23014
4.95238	5.2676
4.98802	5.30551
5.0241	5.34388
5.06061	5.38272
5.09756	5.42202
5.13497	5.46181
5.17284	5.50209
5.21118	5.54287
5.25	5.58416
5.28931	5.62597
5.32911	5.66831
5.36943	5.71119
5.41026	5.75462
5.45161	5.79861
5.49351	5.84317
5.53595	5.88831
5.57895	5.93405
5.62252	5.98039
5.66667	6.02735
5.71141	6.07494
5.75676	6.12318
5.80272	6.17207
5.84931	6.22163
5.89655	6.27187
5.94444	6.32281
5.99301	6.37446
6.04225	6.42685
6.0922	6.47997
6.14286	6.53385
6.19424	6.58851
6.24638	6.64396
6.29927	6.70022
6.35294	6.75731
6.40741	6.81524
6.46269	6.87404
6.5188	6.93372
6.57576	6.99431
6.63359	7.05582
6.69231	7.11827
6.75194	7.1817
6.8125	7.24612
6.87402	7.31155
6.93651	7.37802
7	7.44555
7.06452	7.51417
7.13008	7.58391
7.19672	7.6548
7.26446	7.72685
7.33333	7.8001
7.40336	7.87459
7.47458	7.95033
7.54701	8.02738
7.62069	8.10575
7.69565	8.18548
7.77193	8.26662
7.84956	8.34918
7.92857	8.43323
8.00901	8.51878
8.09091	8.6059
8.17431	8.69461
8.25926	8.78496
8.34579	8.87701
8.43396	8.97079
8.52381	9.06635
8.61538	9.16376
8.70874	9.26305
8.80392	9.36429
8.90099	9.46754
9	9.57285
9.10101	9.68029
9.20408	9.78992
9.30928	9.90182
9.41667	10.016
9.52632	10.1327
9.6383	10.2518
9.75269	10.3735
9.86956	10.4978
9.98901	10.6248
10.1111	10.7547
10.236	10.8875
10.3636	11.0233
10.4943	11.1622
10.6279	11.3044
10.7647	11.4499
10.9048	11.5989
11.0482	11.7514
11.1951	11.9077
11.3457	12.0678
11.5	12.232
11.6582	12.4003
11.8205	12.5729
11.987	12.75
12.1579	12.9317
12.3333	13.1184
12.5135	13.31
12.6986	13.5069
12.8889	13.7093
13.0845	13.9173
13.2857	14.1314
13.4928	14.3516
13.7059	14.5783
13.9254	14.8117
14.1515	15.0523
14.3846	15.3002
14.625	15.5559
14.873	15.8197
15.129	16.092
15.3934	16.3732
15.6667	16.6639
15.9492	16.9643
16.2414	17.2751
16.5439	17.5969
16.8571	17.9301
17.1818	18.2754
17.5185	18.6336
17.8679	19.0052
18.2308	19.3912
18.6078	19.7922
19	20.2094
19.4082	20.6435
19.8333	21.0957
20.2766	21.5672
20.7391	22.0592
21.2222	22.573
21.7273	23.1102
22.2558	23.6724
22.8095	24.2614
23.3902	24.879
24	25.5276
24.641	26.2094
25.3158	26.9271
26.027	27.6837
26.7778	28.4822
27.5714	29.3264
28.4118	30.2202
29.303	31.1682
30.25	32.1754
31.2581	33.2477
32.3333	34.3914
33.4828	35.6139
34.7143	36.9239
36.037	38.3308
37.4615	39.846
39	41.4824
40.6667	43.2551
42.4783	45.182
44.4545	47.2841
46.619	49.5864
49	52.1189
51.6316	54.9179
54.5556	58.028
57.8235	61.504
61.5	65.4145
65.6667	69.8464
70.4286	74.9114
75.9231	80.7556
82.3333	87.5739
89.9091	95.6318
99	105.301
110.111	117.12
124	131.893
141.857	150.886
165.667	176.211
199	211.666
[truncated: 4,360 more rows]

## Sheet: Fig3bii
Name: switchscatter(35 36 )
Class: matlab.graphics.axis.Axes
Class: matlab.graphics.chart.primitive.Line
Fold change of cleavage	Error Estimate
4.92906	1.39954
Class: matlab.graphics.chart.primitive.Line
Fold change of cleavage	Error Estimate
7.11584	1.72173
Class: matlab.graphics.chart.primitive.Line
Fold change of cleavage	Error Estimate
6.88338	1.55284
Class: matlab.graphics.chart.primitive.Line
Fold change of cleavage	Error Estimate
4.1747	1.10502
Class: matlab.graphics.chart.primitive.Line
Fold change of cleavage	Error Estimate
4.17803	1.27925
Class: matlab.graphics.chart.primitive.Line
Fold change of cleavage	Error Estimate
4.10748	1.13423
Class: matlab.graphics.chart.primitive.Line
Fold change of cleavage	Error Estimate
5.08739	1.21981
Class: matlab.graphics.chart.primitive.Line
Fold change of cleavage	Error Estimate
3.75066	1.1824
Class: matlab.graphics.chart.primitive.Line
Fold change of cleavage	Error Estimate
3.3538	1.05257
Class: matlab.graphics.chart.primitive.Line
Fold change of cleavage	Error Estimate
6.60778	1.07812
Class: matlab.graphics.chart.primitive.Line
Fold change of cleavage	Error Estimate
3.25794	1.04412
Class: matlab.graphics.chart.primitive.Line
Fold change of cleavage	Error Estimate
4.34975	1.04725
Class: matlab.graphics.chart.primitive.Line
Fold change of cleavage	Error Estimate
5.95531	1.04533
Class: matlab.graphics.chart.primitive.Line
Fold change of cleavage	Error Estimate
3.71398	1.0621
Class: matlab.graphics.chart.primitive.Line
Fold change of cleavage	Error Estimate
0.153067	1.70938
0.160317	1.68694
0.16791	1.66479
0.175862	1.64293
0.184191	1.62135
0.192915	1.60006
0.202052	1.57905
0.211621	1.55832
0.221644	1.53785
0.232141	1.51766
0.243136	1.49773
0.254651	1.47806
0.266712	1.45865
0.279344	1.4395
0.292574	1.4206
0.30643	1.40194
0.320943	1.38353
0.336144	1.36537
0.352064	1.34744
0.368738	1.32974
0.386202	1.31228
0.404493	1.29505
0.423651	1.27804
0.443715	1.26126
0.46473	1.2447
0.486741	1.22836
0.509793	1.21223
0.533938	1.19631
0.559226	1.1806
0.585712	1.1651
0.613452	1.1498
0.642506	1.1347
0.672936	1.1198
0.704807	1.10509
0.738188	1.09058
0.77315	1.07626
0.809767	1.06213
0.848119	1.04818
0.888287	1.03442
0.930358	1.02083
0.974421	1.00743
1.02057	1.00583
1.06891	1.01922
1.11953	1.03278
1.17255	1.04652
1.22809	1.06045
1.28625	1.07456
1.34717	1.08885
1.41098	1.10334
1.4778	1.11802
1.54779	1.1329
1.6211	1.14797
1.69788	1.16325
1.77829	1.17873
1.86251	1.19441
1.95072	1.2103
2.04311	1.22641
2.13988	1.24273
2.24122	1.25926
2.34737	1.27602
2.45855	1.293
2.57499	1.3102
2.69694	1.32764
2.82467	1.3453
2.95845	1.3632
3.09857	1.38134
3.24532	1.39972
3.39903	1.41835
3.56001	1.43722
3.72862	1.45634
3.90521	1.47572
4.09016	1.49536
4.28388	1.51526
4.48677	1.53542
4.69927	1.55585
4.92184	1.57655
5.15494	1.59753
5.39909	1.61878
5.6548	1.64032
5.92262	1.66215
6.20312	1.68427
6.49691	1.70668
6.80461	1.72939
7.12689	1.7524
7.46443	1.77571
7.81795	1.79934
8.18822	1.82329
8.57603	1.84755
8.9822	1.87213
9.40761	1.89704
9.85317	1.92228
10.3198	1.94786
10.8086	1.97378
11.3205	2.00004
11.8567	2.02665
12.4182	2.05362
13.0064	2.08095
13.6224	2.10864
14.2675	2.13669
14.9433	2.16512
Class: matlab.graphics.chart.primitive.Line
Fold change of cleavage	Error Estimate
3	1.01321
3	2
Class: matlab.graphics.chart.primitive.Line
Fold change of cleavage	Error Estimate
0	1.01321
0	2
Class: matlab.graphics.chart.primitive.Line
Fold change of cleavage	Error Estimate
5.08739	1.21981
4.1747	1.10502
Class: matlab.graphics.chart.primitive.Line
Fold change of cleavage	Error Estimate
0.77967	2.43946
0.831751	1.09599
1.08384	1.28116
0.821584	1.2401
0.671139	1.49185
0.927693	1.12665
0.796728	1.19249
1.38041	1.19985
1.09548	1.08229
0.995921	1.05406
0.860888	1.09557
1.40713	1.24936
0.945854	1.10431
1.16713	1.2169
1.21993	1.10008
1.00337	1.07362
1.10783	1.16263
0.977565	1.09822
0.518341	1.33109
0.431673	1.5879
0.863949	1.11447
0.749056	1.13528
1.05881	1.09657
0.944458	1.10642
1.00522	1.1251
0.863274	1.24829
1.06269	1.54185
1.27488	1.06994
1.35178	1.09622
1.05835	1.48721
0.984731	1.11905
1.00523	1.09314
0.923552	1.2235
0.922458	1.12225
1.10739	1.10695
0.893555	1.14917
1.03419	1.1375
0.908718	1.08226
1.24466	1.06804
1.08473	1.10505
1.01367	1.07531
1.21345	1.11193
0.86936	1.06969
1.02449	1.06362
0.781637	1.16416
0.972882	1.10598
1.22896	1.15471
0.903332	1.11383
0.937555	1.19171
1.0323	1.11661
0.911404	1.07549
0.991328	1.12346
0.938061	1.17309
0.955001	1.14358
1.06032	1.08638
0.88254	1.06656
0.971203	1.10275
1.25225	1.15291
1.15056	1.21115
0.705622	2.33727
1.01315	1.05145
1.81618	1.61282
0.846629	1.10027
1.11195	1.1068
0.974999	1.04074
0.824351	1.09038
0.795995	1.18493
0.902057	1.20287
0.878436	1.05744
1.12542	1.10529
0.887667	1.10532
1.01785	1.09437
1.12268	1.12038
0.954703	1.1951
0.812388	1.14354
1.12305	1.10326
1.11142	1.10557
1.09717	1.15288
1.09454	1.05247
1.3	1.15262
1.12865	1.14848
0.88624	1.15094
0.805857	1.19293
1.21739	1.08247
0.836842	1.13019
1.31741	1.12835
0.990916	1.07037
0.904168	1.04966
1.2707	1.11755
1.13032	1.20573
1.04171	1.18382
1.08768	1.21771
1.05251	1.11105
1.31513	1.10307
0.873414	1.11832
1.05101	1.15745
1.18617	1.13179
0.993859	1.08404
1.00426	1.06006
0.844845	1.34185
1.031	1.13445
1.02462	1.11295
0.816171	1.08347
0.713106	1.07567
0.738578	2.52506
1.11491	1.10377
1.20383	1.08916
1.06438	1.09847
1.14342	1.10585
1.3912	1.13808
0.927774	1.15368
1.07814	1.20817
1.01383	1.0563
1.03158	1.04733
0.937456	1.06445
1.13331	1.20635
0.792056	1.16684
1.04495	1.13584
1.05086	1.12591
0.927235	1.09629
0.715147	1.05524
1.08827	1.20366
1.07568	1.22578
0.9976	1.11223
1.01182	1.23208
1.36041	1.08085
1.23948	1.16295
0.941495	1.0959
1.02724	1.14127
0.840885	1.10024
1.30398	1.15501
0.904642	1.06714
0.805907	1.15547
1.24737	1.10688
1.02644	1.07504
0.85164	1.15547
0.781163	1.10067
0.918588	1.05406
1.23043	1.05758
1.42397	1.13517
0.907573	1.04878
1.03855	1.02295
1.01769	1.09004
0.790425	1.14664
1.11981	1.15993
0.830594	1.1116
1.17469	1.14334
0.947359	1.09587
1.09438	1.12971
1.12612	1.11787
1.38881	1.10763
0.915947	1.1503
0.948617	1.10192
0.964404	1.0484
0.942029	1.11835
1.02828	1.07815
0.929963	1.03514
1.088	1.10614
0.987116	1.03502
0.876624	1.26534
0.872234	1.03122
0.987932	1.15553
0.954754	1.04848
0.843165	1.11374
1.00323	1.09954
1.07515	1.07603
1.06554	1.03132
0.914986	1.16264
1.1372	1.06497
0.997554	1.06188
1.05099	1.09975
1.17166	1.14229
0.902201	1.08964
0.957026	1.13543
0.902392	1.13709
0.961422	1.21897
1.02599	1.02116
0.884329	1.08172
1.13127	1.10975
1.00071	1.10297
0.971202	1.06398
0.806565	1.1487
0.966951	1.18476
0.933082	1.12626
0.957178	1.15814
0.963859	1.10311
1.12973	1.1647
0.946922	1.15217
1.14018	1.10494
1.08805	1.1129
1.07035	1.08065
1.09532	1.12154
0.915839	1.10443
0.924088	1.09364
1.03521	2.6029
0.963104	1.07138
1.72367	1.22348
1.01182	1.04172
1.18195	1.12555
1.09822	1.12539
0.868575	1.15144
0.993352	1.11902
1.03609	1.11528
1.1234	1.07968
0.877142	1.08892
1.02444	1.16392
1.26683	1.14612
0.848379	1.09075
0.822795	1.12683
0.842437	1.23106
0.900284	1.11309
0.888137	1.14735
1.15941	1.15368
0.950392	1.17925
1.31171	1.23683
1.06269	1.12857
1.29132	1.12593
0.949987	1.10143
0.938381	1.09654
1.14816	1.1022
1.25403	1.0539
0.899032	1.15058
1.14955	1.08101
1.35697	1.20423
0.995699	1.09269
1.11711	1.09867
1.33549	1.1383
1.04776	1.16383
1.1662	1.14538
0.955461	1.1743
1.16464	1.11194
1.08074	1.11038
1.09042	1.02247
0.843745	1.19709
1.02157	1.03603
0.780695	1.1392
0.801423	1.13115
1.03388	1.10381
0.914422	1.13473
1.07545	1.05907
0.819562	1.1735
1.00128	1.10708
1.12372	1.0431
0.952007	1.10521
1.10954	1.08496
1.23687	1.11866
0.98955	1.04237
1.00994	1.11975
0.968656	1.16552
1.06794	1.03308
0.911322	1.15951
1.07114	1.19115
1.41504	1.22523
0.915045	1.11097
1.31374	1.09603
3.71398	1.0621
1.06574	1.05552
1.01798	1.06054
0.92474	1.08449
0.939923	1.22233
0.911014	1.2347
0.859098	1.12988
1.12093	1.06354
1.06039	1.07778
0.771765	1.12464
0.856919	1.14866
1.02015	1.15982
1.02678	1.09775
0.782658	1.23806
1.19468	1.18377
0.869091	1.14756
0.877543	1.07279
1.0474	1.02117
0.837738	1.1295
0.841235	1.11357
0.867866	1.13561
1.03048	1.15604
0.991455	1.05809
0.716211	1.32542
0.978786	1.1951
1.14932	1.05312
1.05268	1.03614
1.03941	1.05756
1.3303	1.10261
0.791298	1.13788
0.902309	1.09135
1.05333	1.15614
1.05118	1.15008
1.05353	1.05454
1.33267	1.06439
0.931821	1.15143
1.05445	1.03738
0.980731	1.02051
0.922767	1.05755
0.831959	1.0417
1.00708	1.03013
1.04003	1.09933
1.11882	1.06391
0.901175	1.11772
0.91442	1.08451
0.930749	1.11557
0.984768	1.1031
1.45815	1.16702
0.976115	1.42752
1.39507	1.38108
0.867237	1.1308
1.24034	1.32323
0.857279	1.19361
1.07566	1.11458
1.08356	1.24411
1.14193	1.13492
0.884949	1.09732
0.813049	1.16672
0.849422	1.18195
1.09376	1.0795
1.40115	1.27463
0.855939	1.20793
1.107	1.1238
1.06327	1.16512
0.92769	1.08022
0.877352	1.0833
0.854675	1.11545
1.04863	1.15075
0.932716	1.14754
1.20091	1.16172
0.981061	1.10297
0.975175	1.12087
0.913356	1.05386
1.00457	1.04184
0.952305	1.13483
1.1398	1.1745
1.06039	1.0745
1.00587	1.13115
1.2221	1.0795
0.943687	1.1079
0.95225	1.12012
1.1372	1.04774
0.974597	1.09053
1.16159	1.03144
1.1125	1.07541
0.999253	1.17874
0.983722	1.21178
1.02655	1.06928
0.981976	1.13844
1.09384	1.07615
1.01387	1.06996
1.0156	1.09444
0.89811	1.10686
0.906456	1.08334
0.785271	1.21083
1.03047	1.21548
1.13381	1.13979
0.875463	1.19534
1.27646	1.11626
0.95986	1.1279
0.827754	1.11262
0.888647	1.11336
0.828722	1.11113
0.719892	1.1528
1.14482	1.08764
0.927477	1.06371
1.16249	1.09335
0.878747	1.12811
1.13268	1.10056
0.954172	1.04659
0.925805	1.04772
0.895084	1.12716
1.15491	1.11585
1.1205	1.10244
0.782098	1.15239
1.10093	1.03907
0.88614	1.11415
0.897012	1.1305
0.916082	1.07263
0.9139	1.08943
0.939338	1.10798
0.660261	1.15826
0.998652	1.16499
0.97991	1.05418
1.04618	1.11856
1.11044	1.10866
0.799919	1.1931
0.808357	1.1637
0.866414	1.16816
0.975758	1.06017
1.10695	1.26994
0.992636	1.06969
0.983681	1.07939
1.00711	1.13171
1.24109	1.11849
0.878281	1.04909
0.820339	1.11537
0.63902	1.35739
0.948394	1.19785
1.06923	1.11699
0.877615	1.06795
0.940155	1.05697
1.27031	1.11555
1.09066	1.56945
1.03516	1.06972
1.05343	1.18897
0.99091	1.12505
1.16829	1.03399
1.01453	1.16597
0.877612	1.11081
0.950078	1.03627
1.00086	1.03766
0.788675	1.15153
1.01061	1.02595
1.12273	1.11796
1.28841	1.2716
0.844698	1.11877
1.12	1.127
1.22097	1.18561
0.947828	1.04327
1.10456	1.14219
0.883856	1.08222
1.0491	1.10738
0.905214	1.131
1.00665	1.01999
0.904352	1.14563
1.0582	1.08913
0.89537	1.06997
1.08327	1.10655
1.0263	1.04879
1.02036	1.15403
1.01373	1.08927
0.818518	1.14275
0.950888	1.09631
0.970224	1.0469
1.78044	1.16311
1.63118	1.14229
0.939959	1.11288
0.94872	1.0547
0.768379	1.17535
1.07216	1.23776
1.3073	1.13892
1.77685	1.07028
1.36789	1.13593
1.3623	1.1301
1.07543	1.10838
1.07885	1.05489
1.13294	1.10459
0.832283	1.17918
0.945896	1.11769
0.581878	1.39093
0.772436	1.16123
2.02115	1.08135
1.01591	1.09507
0.866702	1.12952
0.974488	1.04809
0.911214	1.2764
1.06063	1.1329
1.06737	1.12629
0.887066	1.1262
0.98556	1.09015
0.949302	1.14384
0.421779	2.1272
0.954211	1.13193
1.12423	1.0738
1.15412	1.10562
0.976034	1.11016
1.26342	1.30896
1.12357	1.06248
1.06571	1.03169
1.01559	1.11155
1.0453	1.16731
0.755405	1.12885
0.81971	1.1559
0.807167	1.10297
1.67548	1.64062
1.30665	1.09729
0.808138	1.27431
0.948313	1.13242
0.905379	1.0951
0.964527	1.11123
0.886472	1.308
0.927883	1.08758
0.849004	1.15504
0.976652	1.16193
0.797521	1.14656
0.731906	1.11064
1.11784	1.76123
0.884459	1.09905
1.0801	1.09676
0.817431	1.15907
1.15886	1.11168
1.07257	1.1909
0.765267	1.16665
0.802195	1.30938
0.843482	1.09302
1.09797	1.11809
0.995768	1.11294
1.308	1.61447
0.977962	1.09357
0.907982	1.23951
0.921414	1.14332
0.769611	2.29876
0.73568	1.34144
1.04331	1.10834
1.24721	1.16765
0.733093	1.16605
1.06159	1.1581
1.24364	1.12638
1.16065	1.10967
1.13512	1.09605
1.42558	1.20446
0.754025	1.15246
1.19417	1.12574
2.13497	2.08941
0.916503	2.6416
0.967303	1.05002
1.02158	1.10043
1.10936	1.04719
0.862846	1.11452
0.751969	1.12234
1.02536	1.08974
1.22113	1.25176
0.683913	1.1498
1.10095	1.17495
0.826466	1.02227
1.07125	1.15816
0.970543	1.13428
0.951505	1.17063
0.929994	1.11925
0.996247	1.17446
1.20257	1.02795
0.947604	1.15385
0.954176	1.16836
0.857646	1.16824
0.916088	1.10544
0.935607	1.06158
1.05853	1.06938
0.80546	1.04184
0.83788	1.08145
0.752002	1.14548
0.705776	1.17551
1.05	1.08882
0.981647	1.04968
0.993014	1.08413
0.983652	1.15565
1.07204	1.14091
1.08216	1.0697
1.01508	1.08119
0.96835	1.25602
1.09238	1.04425
1.00196	1.04819
1.27412	1.09283
0.901009	1.03921
0.845174	1.22998
1.16731	1.10053
1.02993	1.04588
1.14349	1.12709
0.979186	1.12108
1.05608	1.04959
1.08556	1.09666
0.861472	1.05326
0.938637	1.132
0.967246	1.07192
0.906421	1.11766
0.865444	1.1726
1.00571	1.04544
0.977519	1.27888
1.09772	1.24768
1.11614	1.11321
1.12704	1.04705
1.1294	1.10837
1.00816	1.07854
1.06044	1.13383
0.902188	1.09979
0.853551	1.1056
1.10578	1.12361
0.811661	1.14876
0.90484	1.09878
0.793968	1.34348
0.897149	1.15878
1.22856	1.18656
1.02124	1.02878
0.996833	1.11907
0.862033	1.1029
0.994618	1.17758
1.1223	1.09545
1.17825	1.20781
0.820564	1.06977
1.02713	1.03507
1.13435	1.06855
0.89738	1.15271
1.1841	1.12665
1.28773	1.12612
0.959783	1.13559
0.988675	1.03969
1.1154	1.2469
0.835245	1.11657
1.08092	1.13796
1.17499	1.15379
1.07074	1.11292
1.05235	1.03192
0.583971	2.18175
1.1016	1.04281
1.70686	2.10294
0.943728	1.01804
1.29346	1.20796
0.950044	1.14169
1.0892	1.13887
0.897188	1.10749
1.21386	1.45091
0.83971	1.11466
1.13878	1.1146
1.13105	1.11064
0.944534	1.15599
1.06452	1.20441
0.69372	2.05565
1.27004	1.18992
0.39548	1.98042
0.622475	2.38931
1.67311	2.02309
1.1652	1.38781
1.35038	1.09357
1.22685	1.11942
0.9567	1.06804
0.930936	1.06388
0.855509	1.10016
1.07245	1.17474
0.698098	2.23838
0.953778	1.15297
0.856653	1.12524
0.865011	1.18077
0.973736	1.12122
1.30025	1.09533
1.0861	1.09284
0.891516	1.23741
1.01244	1.15743
1.18699	1.10343
1.18737	1.39766
1.09529	1.1003
0.984527	1.12013
1.01266	1.11988
0.786695	1.15449
0.837541	1.18738
0.774387	1.20305
1.03951	2.1444
0.938222	1.10128
1.06042	1.67569
1.07266	1.36696
1.07357	1.20484
1.08843	1.31342
1.20259	1.10729
0.985347	1.05032
0.920887	1.15763
1.03076	1.15331
0.751952	1.1567
1.09688	1.12738
0.960741	2.52917
0.873398	1.14306
0.974011	1.16145
0.9899	1.20469
1.02499	1.12287
1.03638	1.05731
0.932952	1.08174
1.04398	1.13061
0.891248	1.16368
1.03534	1.05738
1.21101	1.09679
0.988728	1.09781
1.05066	1.17112
0.80592	1.12114
0.985393	1.16733
0.681618	1.12016
0.91069	1.17258
1.2845	1.15146
1.23081	1.15196
0.942771	1.06041
0.990389	1.07821
0.847202	1.10658
1.0381	1.14449
0.962813	1.10588
0.970732	1.09117
0.70265	1.14583
1.05833	1.10666
0.931954	1.09423
1.20666	1.12533
1.13914	1.05548
1.0443	1.1283
0.954205	1.13706
0.998506	1.05443
1.04672	1.12951
0.930627	1.14281
0.966752	1.10186
0.777158	1.1506
0.938213	1.15525
1.02983	1.0692
1.0217	1.03728
1.2177	1.19123
1.02143	1.24681
0.945016	1.06178
1.07801	1.1764
1.19448	1.14778
0.968432	1.11111
0.894471	1.11536
1.16999	1.0998
1.10271	1.07136
0.939777	1.13116
0.77487	1.15498
1.24253	1.14048
0.937276	1.09678
0.677576	1.13102
1.03365	1.09692
0.983058	1.11197
1.21958	1.0869
1.03561	1.0685
1.13632	1.1481
0.912763	1.17111
0.905221	1.14282
0.90183	1.02906
1.00666	1.05753
0.953328	1.08998
1.01524	1.06906
1.1743	1.12661
1.12566	1.10935
0.952231	1.13466
0.873684	1.15542
1.21978	1.1302
1.08087	1.04758
1.09678	1.04283
1.01474	1.07296
0.937302	1.09662
0.935134	1.07246
1.02783	1.06967
1.14218	1.12521
1.03207	1.06362
1.04978	1.11951
0.963818	1.11763
1.00134	1.07489
0.911175	1.07795
0.92073	1.09365
1.00535	1.04613
1.01805	1.09516
0.948007	1.11682
0.954435	1.09263
1.16098	1.08215
0.953644	1.1134
1.14399	1.05881
1.02598	1.07454
1.08101	1.12888
1.05931	1.04213
1.08147	1.13447
0.918589	1.11362
0.879461	1.07235
0.972009	1.07295
1.00303	1.19703
1.34508	1.11356
1.05938	1.13726
0.961412	1.10173
0.868122	1.09965
1.07459	1.07307
0.951036	1.11991
1.06423	1.13616
0.809215	1.13028
1.12391	1.14995
1.29238	1.74924
1.29316	1.15087
1.11425	1.10776
0.841896	1.08632
0.959732	1.10203
1.01281	1.05929
1.0509	1.1466
1.01642	1.15382
0.890353	1.09303
0.57974	2.22936
1.02093	1.11898
5.74649	1.87616
0.830772	1.11002
1.07181	1.11233
0.841596	1.12865
1.16839	1.15215
0.555329	1.37282
1.10243	1.02031
0.733989	1.36242
0.979035	1.04854
1.07581	1.11621
0.913881	1.2642
0.938266	1.14238
0.895248	1.12042
0.925182	1.07713
1.05144	1.15317
1.00329	1.10849
0.989835	1.09262
0.900882	1.13032
0.980065	1.04896
1.10941	1.09718
0.826703	1.11825
1.12902	1.41065
0.901468	1.0541
0.97755	1.14113
0.80649	1.21978
0.849796	1.22021
0.996207	1.12095
1.04585	1.13555
0.927671	1.16359
0.87333	1.22903
0.846483	1.21374
0.992988	1.2858
1.01411	1.0918
0.992367	1.09916
1.19597	1.17299
1.09388	1.04975
0.995358	1.06845
1.28093	1.16278
1.07085	1.02225
1.03201	1.308
0.968782	1.11763
0.793831	1.14521
1.29214	1.1542
1.16093	1.12446
1.04836	1.08671
0.920147	1.16726
1.11085	1.03467
0.889088	1.16718
0.950937	1.04312
1.13761	1.04171
1.29471	1.04885
1.16407	1.13692
2.26069	1.07283
1.01475	1.08745
0.910878	1.11576
0.971967	1.06059
5.95531	1.04533
1.07535	1.02733
0.954042	1.0301
1.12611	1.04429
1.10567	1.02636
0.960369	1.06014
0.884309	1.07089
1.10909	1.07634
1.23362	1.14425
1.00086	1.08382
1.11186	1.08672
0.612588	1.19004
1.06983	1.04897
1.01663	1.14214
1.07415	1.16247
1.11258	1.17411
1.12193	1.05832
0.873032	1.02473
0.895655	1.14002
1.16873	1.15643
1.13105	1.17119
0.943013	1.04606
0.975932	1.05548
1.02591	1.04799
1.04665	1.09816
0.970612	1.12342
1.00429	1.08184
1.40809	1.24167
1.35617	1.20081
1.34328	1.18508
1.02053	1.10848
1.06606	1.10462
0.892862	1.13113
1.13328	1.22881
1.05393	1.13698
0.990978	1.21217
1.07769	1.12722
1.02919	1.04713
0.968529	1.11539
0.866191	1.08039
0.803906	1.1535
1.07753	1.11141
1.16349	1.10289
1.14521	1.13655
1.06646	1.11115
1.58453	1.34796
0.967932	1.0939
0.830542	1.1291
1.0467	1.13468
1.01787	1.13317
1.1282	1.20383
1.18674	1.18513
0.827774	1.14162
1.00265	1.11379
1.01619	1.11365
2.4769	1.96039
1.1842	1.12726
0.945192	1.09296
1.09712	1.04446
0.957062	1.022
1.20253	1.06905
2.30878	1.62698
0.836718	1.36168
0.840852	1.11335
1.1539	1.08133
2.85095	2.02436
1.12549	1.10544
1.12869	1.11987
0.967398	1.13137
1.02139	1.08701
0.998611	1.10952
0.905616	1.18128
0.949395	1.28471
1.00349	1.09592
0.852841	1.16495
0.912959	1.09496
0.893905	1.04558
0.931959	1.14268
1.02891	1.12274
1.32919	1.1141
0.860688	1.26352
1.04103	1.05084
0.924336	1.04017
1.10162	1.0436
0.907547	1.17675
1.09453	1.09154
0.964065	1.11747
1.15098	1.09274
1.08761	1.09507
1.06072	1.11291
1.1845	1.17943
0.983907	1.18542
0.792243	1.33216
1.02722	1.10264
0.917803	1.12832
1.03403	2.46398
1.81454	2.11652
1.09415	2.29239
1.49977	1.24423
0.927917	1.1437
0.751034	1.11996
1.07339	1.08582
0.988901	1.04083
0.990917	1.04469
1.05013	1.05981
0.870222	1.11526
1.01123	1.04625
1.08949	1.06246
0.971653	1.11487
0.91931	1.07931
0.94807	1.04568
1.04873	1.01321
0.956687	1.08393
0.971081	1.07287
0.931525	1.03719
0.858981	1.13584
1.27278	1.0666
1.13955	1.03702
0.760828	1.10773
1.01454	1.05922
1.00682	1.0881
0.90758	1.0687
1.97226	1.08021
1.04807	1.03995
0.987525	1.03635
1.01708	1.11452
0.991647	1.0449
1.053	1.02704
1.19717	1.13714
1.01529	1.02293
1.31655	1.08265
1.17604	1.04625
1.31602	1.13872
1.09091	1.15098
0.835487	1.05289
1.04489	1.09865
1.70022	1.34549
0.971084	1.04336
0.716861	1.14625
1.07189	1.04906
1.16982	1.17815
0.78686	1.09741
1.1568	1.10126
0.89293	1.03007
4.34975	1.04725
0.989609	1.03714
0.912571	1.06109
1.39016	1.2301
0.908694	1.12594
1.15084	1.12923
1.06728	1.18931
1.18902	1.06477
1.0433	1.0537
1.18036	1.2772
1.06316	1.06797
0.889672	1.20007
0.818783	1.11127
1.0514	1.03804
0.972803	1.05901
1.00536	1.0856
1.00034	1.10511
1.04149	1.03001
0.969158	1.02751
1.03347	1.03057
1.00868	1.03469
1.1116	1.04539
0.698169	1.08185
1.09841	1.10058
0.933055	1.153
0.903569	1.12551
1.05274	1.05387
0.849252	1.12682
1.11295	1.14798
1.10562	1.08166
1.04321	1.08567
1.12909	1.14422
0.959044	1.07389
0.903349	1.04261
0.868793	1.04309
0.968112	1.0734
0.758292	1.13401
0.769765	1.13621
0.805324	1.08749
1.15546	1.05824
0.893438	1.03086
0.97018	1.16475
1.10766	1.05267
1.00744	1.03956
0.870901	1.08663
0.974678	1.08439
1.06011	1.04973
3.25794	1.04412
1.26687	1.06576
1.05029	1.09262
0.977807	1.05278
2.13274	1.04157
1.1263	1.09727
1.06799	1.10119
1.22478	1.23286
0.946655	1.1269
1.04574	1.04297
1.07795	1.06238
1.08735	1.07466
1.06528	1.06451
1.58927	1.12833
0.988297	1.0916
0.92987	1.09144
1.06993	1.08647
0.985722	1.05385
0.960961	1.09922
1.22734	1.2056
1.19984	1.11913
0.929286	1.12356
0.916765	1.11525
2.20585	1.04425
1.10267	1.11681
0.933529	1.08678
0.980615	1.07599
0.923137	1.12463
1.05933	1.06557
1.01313	1.093
0.977732	1.16198
6.60778	1.07812
1.02553	1.10776
1.05448	1.14519
1.13064	1.11917
0.77901	1.07871
1.04129	1.06509
1.09471	1.20646
0.982716	1.07037
1.02267	1.05542
1.00633	1.04277
1.09346	1.11991
0.925424	1.13651
0.935896	1.15146
0.935425	1.13654
0.962222	1.13073
0.954415	1.14577
1.01508	1.09279
1.05054	1.0274
0.960267	1.12369
0.924975	1.0253
3.3538	1.05257
1.14081	1.12335
1.1383	1.05303
1.06019	1.1401
1.16325	1.09266
0.959676	1.06683
0.998735	1.04739
1.03033	1.0313
1.16443	1.14187
0.969498	1.09893
1.09828	1.06316
1.00583	1.08869
1.11649	1.04776
0.875333	1.14596
0.977782	1.07066
1.12903	1.10408
0.924508	1.13964
0.979981	1.24647
1.15926	1.0571
1.01432	1.10857
1.10159	1.07659
0.8646	1.07255
1.93291	1.06652
0.99766	1.05363
1.15118	1.02088
0.745782	1.28267
1.41437	1.06118
0.956535	1.08477
1.09421	1.20339
1.04822	1.12777
1.03684	1.0682
1.0351	1.07953
1.06323	1.09718
0.958769	1.06988
0.966931	1.0736
1.04521	1.05165
1.01307	1.03088
0.896085	1.08049
1.29304	1.12939
0.985969	1.03904
1.12049	1.08767
1.0921	1.09007
1.02015	1.07056
1.00853	1.25991
1.01236	1.02453
1.14619	1.09293
0.996085	1.05897
0.966431	1.09624
0.972927	1.1243
0.908261	1.11186
0.938587	1.06701
1.07535	1.03634
1.04862	1.12722
1.08594	1.10006
0.868945	1.11042
1.28949	1.12395
0.677683	1.22455
1.07253	1.11762
0.796672	1.10825
0.868665	1.11097
1.02831	1.17491
1.08583	1.05848
1.08526	1.07586
0.951374	1.08655
0.983092	1.3292
1.28566	1.04508
1.11147	1.03847
0.979757	1.04874
1.00632	1.10106
1.06972	1.05411
1.35105	1.15903
0.983694	1.10136
1.16816	1.1656
0.863857	1.12978
1.03407	1.19555
0.974118	1.17651
0.904833	1.07288
0.996499	1.09563
0.886649	1.12588
1.00073	1.0816
1.10622	1.02299
0.861334	1.11782
0.984857	1.02997
0.995095	1.01497
1.10087	1.07936
0.936589	1.03246
0.930533	1.15537
1.30475	1.17544
1.0866	1.02847
0.729375	1.41922
1.20941	1.1214
1.15962	1.13347
1.11551	1.13291
1.15485	1.14742
1.05272	1.10954
1.00272	1.06351
1.01894	1.11273
0.9798	1.04524
1.09307	1.11614
1.09012	1.15418
1.02891	1.06417
0.887719	1.11019
1.02934	1.14497
0.997572	1.0398
0.860849	1.09774
1.23655	1.05146
0.999899	1.08902
1.10859	1.07465
1.1474	1.12059
0.976667	1.22786
0.916228	1.06039
0.924937	1.16552
1.0603	1.09411
1.06399	1.17524
1.05242	1.07202
1.05197	1.12861
1.29495	1.11782
0.936698	1.16979
0.630134	1.2005
1.41781	1.51172
1.08068	1.20213
0.970769	1.12791
0.8233	1.21958
0.984443	1.02841
0.988375	1.0464
1.31126	1.18166
1.04427	1.0467
1.14122	1.10033
0.991532	1.11313
0.839759	1.09502
1.05912	1.06685
0.86307	1.13569
1.25225	1.1314
1.03695	1.16697
1.16817	1.10076
0.809013	1.19292
1.37984	1.18081
0.979294	1.13251
1.01125	1.09952
0.964542	1.08188
1.00321	1.03917
0.797072	1.14485
0.916414	1.10416
1.20584	1.20532
0.87968	1.10836
1.27287	1.13225
0.959073	1.12345
1.18907	1.07382
0.956247	1.04109
1.26332	1.09127
0.923219	1.14388
1.04144	1.1934
0.960325	1.1037
0.838531	1.05981
0.852057	1.05659
1.19565	1.07486
0.963853	1.06098
0.930374	1.07531
0.913658	1.08542
1.09746	1.08962
1.05097	1.0354
0.973933	1.09652
1.08373	1.10115
1.16063	1.20844
0.939068	1.11226
0.83804	1.10036
1.02315	1.09737
0.996394	1.13085
0.948162	1.08029
0.862566	1.10074
0.818907	1.09762
1.04047	1.11258
1.1033	1.11072
1.06939	1.06022
0.689386	1.13601
1.2905	1.13481
1.25202	1.10544
1.15499	1.1082
1.00895	1.08104
1.00105	1.06376
1.06566	1.08648
0.959904	1.10436
1.08038	1.0433
1.22304	1.06955
0.857896	1.12944
1.07924	1.0839
1.22018	1.12038
1.04309	1.05156
1.1508	1.17328
0.875965	1.0821
1.09403	1.22107
1.17081	1.06115
0.915153	1.21537
2.86187	1.52679
1.29922	1.29039
1.18264	1.07984
0.983361	1.1082
1.10754	1.17513
0.823716	1.1906
0.674342	1.1604
0.989495	1.0356
0.98556	1.09214
1.2144	1.08761
1.0211	1.13767
0.761622	1.08024
0.92111	1.27514
0.934875	1.08477
0.977585	1.09142
0.934259	1.0804
1.07019	1.12714
1.0126	1.14856
0.971281	1.14186
0.952391	1.06261
1.03736	1.05687
0.833238	1.15921
1.07806	1.12304
1.09468	1.07077
1.0164	1.10794
1.20809	1.10543
1.14914	1.16033
1.14206	1.16474
0.796148	1.10256
1.07738	1.17299
1.19442	1.19769
1.13042	1.1139
1.02576	1.17481
0.756899	1.20214
0.842827	1.15951
1.06518	1.14943
0.839605	1.17311
1.05085	1.13146
1.00202	1.12828
1.00898	1.16281
1.10414	1.15305
1.02583	1.18909
1.0308	1.15738
0.919469	1.1442
0.922128	1.16086
0.830652	1.0611
1.04574	1.12748
0.945186	1.12144
1.03376	1.12112
1.09887	1.15619
1.15575	1.11259
0.740962	1.17089
1.05202	2.56314
0.926189	1.35657
0.411155	2.04007
0.640787	1.2683
1.07537	1.11643
1.17631	1.1516
0.92207	1.12415
1.14429	1.10167
1.03404	1.12716
1.16835	1.10517
1.0489	1.11509
0.897775	1.10488
0.985708	1.14167
1.11872	1.19706
1.87831	1.59824
0.916328	1.08048
1.1955	1.15224
0.854049	1.04195
0.876282	1.1155
1.00346	1.05702
0.99527	1.10727
1.19294	1.08207
1.06517	1.06377
0.954633	1.12998
0.955358	1.09778
0.779447	1.07358
1.09907	1.08055
1.1376	1.11851
0.835509	1.12536
0.827363	1.19037
0.769251	1.1455
0.85875	1.11656
1.2166	1.21731
0.881093	1.12997
0.940312	1.16259
1.07585	1.12132
0.83567	1.11183
1.19033	1.17369
0.805215	1.0873
0.855158	1.10181
0.847493	1.10234
0.876392	1.09859
1.18493	1.10765
0.899384	1.07989
1.1779	1.10822
1.10373	1.07584
1.01898	1.10117
1.12036	1.12612
5.0017	1.93762
0.775788	1.25358
1.09241	1.08126
0.939509	1.0917
0.928989	1.14153
0.778311	1.12263
4.00025	1.48983
0.949057	1.0225
1.06986	2.42838
1.42345	1.67645
0.916605	1.10568
1.0989	1.12021
1.1092	1.10618
0.894668	1.09315
1.14154	1.17296
0.999204	1.08138
0.839861	1.18252
0.949816	1.18514
0.896516	1.1702
0.654276	1.10416
3.75066	1.1824
4.91417	2.00968
4.86242	1.91988
1.37509	1.39803
1.23621	1.12119
1.09671	1.09634
1.15845	1.1106
1.0963	1.15479
0.986258	1.09559
1.16444	1.12204
0.914622	1.11986
1.56078	1.22639
1.05648	1.04032
0.751701	1.12786
1.2498	1.11064
1.25158	1.13158
0.999157	1.0465
0.9237	1.11017
0.849857	1.21499
0.91195	1.14626
1.02138	1.15003
1.28338	1.17697
1.10205	1.15918
1.0602	1.1394
1.07102	1.10692
1.03481	1.11629
0.979944	1.17499
0.862432	1.09677
1.18858	1.10848
0.982396	1.12313
1.05636	1.11179
0.865554	1.18143
0.879605	1.09766
0.647278	1.25625
1.00388	1.12521
0.847746	1.04189
1.06715	1.09348
1.07642	1.14332
0.737021	1.0939
1.18323	1.10477
0.675279	1.15248
1.63592	2.04797
1.21991	1.07155
1.19296	1.21778
1.54808	1.11646
1.07371	1.13837
0.978507	1.10153
1.09596	1.14119
1.03077	1.03501
0.992374	1.13969
0.864255	1.47444
1.63389	1.23449
1.09552	1.18211
0.976278	1.10442
0.899362	1.095
0.922631	1.08483
0.927886	1.08185
1.09583	1.08617
0.815119	1.1925
0.935247	1.10054
1.27768	1.14023
0.718417	1.17711
1.19118	1.6031
1.07443	1.07727
0.955173	1.10388
0.963095	1.13408
1.09556	1.11629
1.12379	1.09797
0.919663	1.10642
0.970516	1.15876
0.998519	1.11881
1.66491	1.21019
1.05411	1.05618
1.04076	1.11043
0.962333	1.03281
0.930573	1.12208
0.876829	1.02974
0.950065	1.34288
1.01573	1.18964
1.14925	1.1056
0.829143	1.16121
1.11127	1.14608
0.941351	1.11015
1.03278	1.11019
0.832087	1.13196
1.05198	1.06583
1.15598	1.12755
0.983208	1.10311
0.916492	1.10113
1.00244	1.03488
0.827187	1.17789
1.26281	1.18613
0.384818	1.95914
0.934776	1.10037
1.12583	1.09796
1.08512	1.0601
1.2071	1.15952
1.01588	1.11729
0.799008	1.0766
1.1277	1.03857
1.03345	1.1829
0.948014	1.08145
0.985922	1.08882
0.735888	1.14916
1.1935	1.15977
0.924081	1.13089
1.16947	1.08066
1.20945	1.05275
5.08739	1.21981
0.666897	1.23062
0.960331	1.08401
1.27013	1.15487
0.877365	1.07963
0.885092	1.04013
0.842739	1.1555
0.927737	1.04394
0.812982	1.12436
3.02667	1.95556
0.887801	1.05014
1.06182	1.15735
0.911827	1.08313
0.905649	1.10658
1.30135	1.14647
1.09188	1.1176
0.847343	1.10616
1.07668	1.12095
1.06375	1.17231
0.933195	1.16068
0.88043	1.11804
0.925422	1.0737
1.04069	1.15688
0.859124	1.21009
1.303	1.11575
1.0595	1.16605
1.02998	1.1152
1.16107	1.10219
0.954786	1.08622
1.2557	1.10173
1.00373	1.11949
0.953728	1.18399
1.05341	1.16255
1.19326	1.17884
1.06829	1.10316
0.958908	1.10159
1.08659	1.15742
1.02303	1.21568
0.985574	1.11481
1.43453	1.25407
0.983578	1.07912
1.10602	1.13395
0.799921	1.1044
0.771513	1.30404
1.01814	1.07609
1.22617	1.15325
0.964554	1.15408
1.05222	1.10072
0.98645	1.19808
1.15458	1.1728
1.01819	1.05839
0.770442	1.09839
1.05569	1.18702
0.975073	1.12251
1.77779	2.22926
1.81744	2.22047
1.07923	1.13213
0.991966	1.83978
1.07638	1.11158
1.23742	1.18854
1.26703	1.13581
1.15631	1.08378
1.03236	1.08908
0.985354	1.07572
0.739282	1.14394
1.21636	1.45202
1.02052	1.11823
0.904214	1.09075
1.06995	1.13564
1.13674	1.09702
1.04439	1.13135
1.00281	1.0713
1.05316	1.06488
0.771478	1.22417
1.01821	1.08825
1.2962	1.11574
0.923752	1.12671
1.00965	1.18287
0.931356	1.15298
0.835362	1.426
1.03058	1.07087
1.11444	1.10778
0.850654	1.02537
1.07738	1.15534
0.901303	2.61734
1.04572	1.10688
0.735633	1.11819
0.966996	1.10652
0.983206	1.09675
1.03375	1.0363
0.964323	1.05331
0.99038	1.11272
1.17121	1.15501
0.961778	1.03162
0.90915	1.17881
0.810615	1.12693
1.00925	1.0855
0.958128	1.14283
0.769144	1.16863
0.855252	1.1426
1.00898	1.11252
1.03711	1.11299
0.861643	1.03996
0.948535	1.10798
1.08829	1.15024
0.949212	1.11914
1.24849	1.07801
0.655457	1.27122
1.10957	1.16456
0.476274	2.03782
0.886576	1.15184
0.91551	1.70723
1.15792	1.1242
1.06105	1.08886
0.998169	1.16602
0.872429	1.11686
1.11521	1.19965
1.08711	1.10724
0.971335	1.05829
0.887658	1.094
1.00439	1.11306
1.18873	1.39251
1.0746	1.0822
0.886387	1.1177
1.02956	1.22494
2.88909	1.0616
4.10748	1.13423
0.854667	1.13311
1.12792	1.16866
0.959852	1.09619
0.952381	1.22263
1.0579	1.21176
0.928941	1.07301
0.926461	1.1435
1.27126	1.28658
0.951386	1.14409
0.993098	1.08347
1.20611	1.08379
0.916875	1.11504
0.895337	1.0825
0.78362	1.16882
0.819025	1.17367
0.912434	1.04864
0.791052	1.13086
1.04287	1.12648
0.897032	1.06525
0.883356	1.10278
1.03648	1.17115
1.09204	1.10028
0.950779	1.14502
1.32003	1.11923
1.0916	1.13757
1.0406	2.21935
0.77899	1.72734
0.944922	1.12244
0.986757	1.07913
1.12595	1.15868
2.15794	1.96321
1.05725	1.42244
0.903805	1.10483
0.9717	1.23134
0.789519	1.17284
1.01275	1.13399
0.974281	1.05151
0.979362	1.16966
1.08849	1.18773
1.02705	1.14439
1.14787	1.14881
0.958794	1.05089
0.862926	1.066
0.817884	1.13286
1.28924	1.10726
0.855926	1.20461
1.11702	1.13857
1.21048	1.14177
1.13483	1.10457
1.29857	1.17895
0.93161	1.1894
1.64416	1.38839
0.876891	1.12735
1.47034	1.21135
1.05063	1.14138
1.21273	1.18747
1.51963	1.3053
0.741105	1.12077
0.773497	1.12312
0.914611	1.17524
1.16841	1.11869
1.24688	1.15177
0.846701	1.11313
0.837326	1.03887
0.905822	1.16638
1.09237	1.11112
0.928278	1.14939
1.1151	1.10358
0.970202	1.09428
1.25441	1.25129
0.990561	1.18331
1.00741	1.09884
0.750256	1.13498
1.02329	1.08563
0.995669	1.03195
0.931036	1.08952
0.820698	1.16191
0.99325	1.14821
1.40141	1.24397
1.01677	1.23275
1.1192	1.11248
0.964299	1.14343
0.87362	1.09966
0.863681	1.17299
1.23698	1.1158
1.10868	1.19759
1.13098	1.11436
1.06945	1.16236
0.824061	1.13955
0.943368	1.09789
0.77649	1.20221
0.912274	1.20068
1.0024	1.14241
1.19382	1.22305
0.92968	1.09372
1.3381	1.14369
1.08198	1.17409
0.961939	1.23738
1.06635	1.1378
0.961214	1.13209
0.608842	2.11011
0.942175	1.09294
0.8163	1.11579
1.00304	1.10689
1.04644	1.06777
1.03539	1.05259
1.0532	2.64004
0.962562	1.15578
0.796114	1.11407
0.855864	1.39494
0.955003	1.11798
0.808808	1.24624
0.889963	1.01761
1.72009	2.18413
1.02877	1.12888
0.934621	1.08762
0.902579	1.09148
1.1771	1.09952
2.68647	2.07961
0.951129	1.10586
0.997266	1.05425
0.994293	1.26686
0.956995	1.13966
0.871105	1.04911
1.06635	1.08854
1	1.10124
1.13828	1.13714
1.03217	1.1759
1.18045	1.10862
1.11364	1.1984
0.750906	1.7189
1.30034	1.10449
0.780541	1.08428
1.06058	1.10518
0.938231	1.10598
0.976211	1.07998
1.78631	1.20095
1.03873	1.16357
1.02714	1.06098
1.07166	1.13389
1.02931	1.09267
1.13974	1.14976
1.04792	1.19424
1.35416	1.14292
1.05308	1.14233
1.34685	1.25777
0.927655	1.14022
0.882999	1.10696
1.00437	1.05285
1.03678	1.1769
0.830009	1.17667
0.90219	1.1654
1.09792	1.0671
0.981737	1.1351
1.10754	1.19654
0.980117	1.20124
0.817531	1.10112
0.824503	1.20162
0.895102	1.16444
0.801206	1.08654
1.08775	1.03182
0.608333	2.24891
0.990752	1.12583
1.2342	1.04749
0.799149	1.2421
0.969401	1.08648
1.09787	1.10144
1.02929	1.31159
0.872792	1.073
0.979298	1.1299
1.18914	1.1052
0.836005	1.0776
0.682994	1.15671
0.90136	1.13093
1.07339	1.05328
0.973853	1.11086
0.776075	1.13411
0.649762	1.25029
0.767433	1.09873
1.16442	1.04802
0.801746	1.11221
0.878817	1.05559
0.846868	1.11509
1.21255	1.11949
0.997733	1.11406
0.998122	1.05117
0.979351	1.14333
0.871432	1.11462
0.87383	1.07076
0.706193	1.50801
0.901514	1.31789
1.14414	1.0371
1.06191	1.07275
0.939894	1.07232
0.980477	1.12772
1.1817	1.16624
0.933253	1.04759
0.898455	1.36241
0.709738	1.11668
0.860077	1.09815
1.2194	1.08948
0.680989	2.01969
1.12732	2.35536
1.0437	2.37156
0.975225	1.21118
0.976196	1.06907
1.29429	1.12122
0.825323	1.09126
1.03155	1.08462
1.05441	1.14939
0.928594	1.10201
1.04083	1.10117
1.03442	2.38315
0.873089	1.12716
1.11275	1.15915
1.01253	1.12963
0.961151	1.13946
0.921316	1.10397
1.68756	2.11883
1.03768	1.09068
0.947068	1.12011
0.875599	1.09053
0.950821	1.11207
0.990455	1.18144
[truncated: 2,471 more rows]

## Sheet: Fig3d
Name: ClvSeq vs KDeq
Class: matlab.graphics.illustration.Legend
Class: matlab.graphics.axis.Axes
Class: matlab.graphics.primitive.Text
Class: matlab.graphics.chart.primitive.ErrorBar
CleaveSeq EC50 (\muM)	K_{D} (eq) (\muM)	Lower	Upper
0.135628	0.01	0.005	0.005
Class: matlab.graphics.chart.primitive.ErrorBar
CleaveSeq EC50 (\muM)	K_{D} (eq) (\muM)	Lower	Upper
3.6046	3.93	0.361	0.361
Class: matlab.graphics.chart.primitive.ErrorBar
CleaveSeq EC50 (\muM)	K_{D} (eq) (\muM)	Lower	Upper
714.326	46.1	10.4	10.4
545.467	4.77	0.371	0.371
Class: matlab.graphics.chart.primitive.ErrorBar
CleaveSeq EC50 (\muM)	K_{D} (eq) (\muM)	Lower	Upper
4.68855	19.2	0.98	0.98
7.29487	21.8	3.84	3.84
6.3274	12.9	2.42	2.42
3.24353	11.5	2.91	2.91
3.61575	9.95	3.57	3.57
Class: matlab.graphics.chart.primitive.ErrorBar
CleaveSeq EC50 (\muM)	K_{D} (eq) (\muM)	Lower	Upper
0.585838	0.14	0.00974	0.00974
0.392689	0.18	0.0104	0.0104
0.279314	0.17	0.00634	0.00634
0.378232	0.21	0.0045	0.0045
0.433613	0.33	0.0125	0.0125
0.693205	0.37	0.0315	0.0315
0.702324	0.56	0.0177	0.0177
Class: matlab.graphics.chart.primitive.ErrorBar
CleaveSeq EC50 (\muM)	K_{D} (eq) (\muM)	Lower	Upper
12.7557	1.5	0.29	0.29
12.0954	2.9	0.423	0.423
11.9421	1.2	0.0409	0.0409
6.70518	0.93	0.0837	0.0837
7.2835	1.1	0.174	0.174

## Sheet: Fig3e
Name: gradsummary
Class: matlab.graphics.illustration.ColorBar
Class: matlab.graphics.axis.Axes
Class: matlab.graphics.chart.primitive.Line
	Ligand @ Conc (\mu{}M)
1	21
59	21
Class: matlab.graphics.chart.primitive.Line
	Ligand @ Conc (\mu{}M)
1	18
59	18
Class: matlab.graphics.chart.primitive.Line
	Ligand @ Conc (\mu{}M)
1	16
59	16
Class: matlab.graphics.chart.primitive.Line
	Ligand @ Conc (\mu{}M)
1	10
59	10
Class: matlab.graphics.chart.primitive.Line
	Ligand @ Conc (\mu{}M)
1	7
59	7
Class: matlab.graphics.chart.primitive.Line
	Ligand @ Conc (\mu{}M)
1	5
59	5
Class: matlab.graphics.primitive.Text
Class: matlab.graphics.primitive.Text
Class: matlab.graphics.primitive.Text
Class: matlab.graphics.primitive.Text
Class: matlab.graphics.primitive.Text
Class: matlab.graphics.primitive.Text
Class: matlab.graphics.primitive.Text
Class: matlab.graphics.primitive.Text
Class: matlab.graphics.primitive.Text
Class: matlab.graphics.primitive.Text
Class: matlab.graphics.primitive.Text
Class: matlab.graphics.primitive.Text
Class: matlab.graphics.primitive.Text
Class: matlab.graphics.primitive.Text
Class: matlab.graphics.primitive.Text
Class: matlab.graphics.primitive.Text
Class: matlab.graphics.primitive.Text
Class: matlab.graphics.primitive.Text
Class: matlab.graphics.primitive.Text
Class: matlab.graphics.primitive.Text
Class: matlab.graphics.primitive.Text
Class: matlab.graphics.primitive.Text
Class: matlab.graphics.primitive.Text
Class: matlab.graphics.primitive.Text
Class: matlab.graphics.primitive.Text
Class: matlab.graphics.primitive.Text
Class: matlab.graphics.primitive.Text
Class: matlab.graphics.primitive.Text
Class: matlab.graphics.primitive.Text
Class: matlab.graphics.primitive.Text
Class: matlab.graphics.primitive.Text
Class: matlab.graphics.primitive.Text
Class: matlab.graphics.primitive.Text
Class: matlab.graphics.primitive.Text
Class: matlab.graphics.primitive.Text
Class: matlab.graphics.primitive.Text
Class: matlab.graphics.primitive.Text
Class: matlab.graphics.primitive.Text
Class: matlab.graphics.primitive.Text
Class: matlab.graphics.primitive.Text
Class: matlab.graphics.primitive.Text
Class: matlab.graphics.primitive.Text
Class: matlab.graphics.primitive.Text
Class: matlab.graphics.primitive.Text
Class: matlab.graphics.primitive.Text
Class: matlab.graphics.primitive.Text
Class: matlab.graphics.primitive.Text
Class: matlab.graphics.primitive.Text
Class: matlab.graphics.primitive.Text
Class: matlab.graphics.primitive.Text
Class: matlab.graphics.primitive.Text
Class: matlab.graphics.primitive.Text
Class: matlab.graphics.primitive.Text
Class: matlab.graphics.primitive.Text
Class: matlab.graphics.primitive.Text
Class: matlab.graphics.primitive.Text
Class: matlab.graphics.primitive.Text
Class: matlab.graphics.primitive.Text
Class: matlab.graphics.chart.primitive.Line
	Ligand @ Conc (\mu{}M)
57	1
57	24
Class: matlab.graphics.chart.primitive.Line
	Ligand @ Conc (\mu{}M)
55	1
55	24
Class: matlab.graphics.chart.primitive.Line
	Ligand @ Conc (\mu{}M)
29	1
29	24
Class: matlab.graphics.chart.primitive.Line
	Ligand @ Conc (\mu{}M)
21	1
21	24
Class: matlab.graphics.chart.primitive.Line
	Ligand @ Conc (\mu{}M)
10	1
10	24
Class: matlab.graphics.primitive.Surface
	Ligand @ Conc (\mu{}M)	Z
1	1	-0.017033
1	2	-0.244719
1	3	-0.200133
1	4	-0.263869
1	5	-0.015107
1	6	-0.244972
1	7	0.577081
1	8	1.16877
1	9	1.30909
1	10	-0.210574
1	11	0.113837
1	12	-0.132393
1	13	0.056939
1	14	-0.121147
1	15	-0.180921
1	16	-0.063207
1	17	-0.095824
1	18	0.000614
1	19	-0.090826
1	20	-0.086282
1	21	-0.12702
1	22	0.067843
1	23	0.35018
1	24	NaN
2	1	-0.156892
2	2	-0.151981
2	3	-0.347039
2	4	-0.104516
2	5	0.113352
2	6	0.146479
2	7	0.636586
2	8	1.20214
2	9	2.04394
2	10	0.081896
2	11	0.055571
2	12	-0.062175
2	13	-0.243731
2	14	0.121662
2	15	0.019558
2	16	0.209302
2	17	-0.245013
2	18	-0.147004
2	19	-0.088705
2	20	0.068634
2	21	0.02372
2	22	0.118438
2	23	0.053642
2	24	NaN
3	1	-0.198109
3	2	-0.224514
3	3	-0.139555
3	4	-0.112381
3	5	0.128167
3	6	0.069832
3	7	0.418971
3	8	1.23861
3	9	1.89311
3	10	-0.101419
3	11	0.022237
3	12	0.127535
3	13	-0.228154
3	14	0.304582
3	15	0.063611
3	16	0.082319
3	17	-0.036714
3	18	0.058786
3	19	-0.014924
3	20	0.014515
3	21	-0.005878
3	22	-0.052471
3	23	0.06451
3	24	NaN
4	1	-0.042775
4	2	0.053679
4	3	0.028985
4	4	-0.020375
4	5	0.183561
4	6	0.145411
4	7	0.507469
4	8	1.14991
4	9	1.98916
4	10	0.071973
4	11	0.12659
4	12	0.284968
4	13	0.107139
4	14	0.516155
4	15	0.039126
4	16	0.03308
4	17	-0.059988
4	18	0.052592
4	19	0.13522
4	20	0.038635
4	21	0.102067
4	22	0.002274
4	23	0.191845
4	24	NaN
5	1	-0.098052
5	2	-0.037072
5	3	-0.099531
5	4	-0.129401
5	5	0.008245
5	6	0.212634
5	7	0.535052
5	8	1.26019
5	9	1.98062
5	10	0.14934
5	11	-0.344856
5	12	-0.171091
5	13	-0.051608
5	14	-0.352114
5	15	0.028407
5	16	0.02553
5	17	-0.057946
5	18	0.002346
5	19	0.057349
5	20	0.010644
5	21	0.072709
5	22	0.081799
5	23	0.083422
5	24	NaN
6	1	0.096582
6	2	-0.020806
6	3	0.036457
6	4	-0.112678
6	5	-0.110294
6	6	-0.17937
6	7	0.693393
6	8	1.31482
6	9	1.76516
6	10	-0.131867
6	11	0.028037
6	12	-0.032472
6	13	-0.238146
6	14	0.33054
6	15	-0.259051
6	16	-0.223293
6	17	-0.306331
6	18	-0.083246
6	19	-0.280442
6	20	-0.398053
6	21	-0.281167
6	22	0.205614
6	23	0.755904
6	24	NaN
7	1	-0.113207
7	2	-0.26467
7	3	-0.157872
7	4	-0.255485
7	5	-0.142373
7	6	-0.421628
7	7	0.629084
7	8	1.10821
7	9	1.43543
7	10	-0.25501
7	11	-0.108834
7	12	-0.045278
7	13	-0.188405
7	14	-0.006393
7	15	-0.180965
7	16	-0.339013
7	17	-0.13639
7	18	-0.15608
7	19	-0.144356
7	20	-0.150768
7	21	-0.242864
7	22	0.05781
7	23	0.384572
7	24	NaN
8	1	-0.043819
8	2	-0.088154
8	3	-0.144052
8	4	-0.254977
8	5	-0.035219
8	6	-0.234704
8	7	0.64207
8	8	1.07641
8	9	1.55831
8	10	-0.200682
8	11	0.100231
8	12	0.010821
8	13	-0.04513
8	14	0.039587
8	15	-0.012139
8	16	-0.075678
8	17	-0.182151
8	18	-0.042965
8	19	-0.038732
8	20	-0.042326
8	21	-0.06664
8	22	0.108288
8	23	#NAME?
8	24	NaN
9	1	0.049594
9	2	0.069337
9	3	0.042199
9	4	0.002071
9	5	0.055747
9	6	0.144658
9	7	0.638775
9	8	1.36312
9	9	2.00352
9	10	-0.046413
9	11	-0.064066
9	12	0.11292
9	13	0.061842
9	14	0.10099
9	15	0.158106
9	16	0.066722
9	17	-0.195554
9	18	0.071277
9	19	0.021597
9	20	0.052606
9	21	0.027682
9	22	-0.001343
9	23	0.10609
9	24	NaN
10	1	-0.125826
10	2	-0.086314
10	3	-0.073463
10	4	-0.040101
10	5	-0.09119
10	6	-0.165504
10	7	0.137426
10	8	-0.170548
10	9	0.013405
10	10	1.16594
10	11	1.95108
10	12	2.14718
10	13	2.1743
10	14	1.95829
10	15	2.37761
10	16	1.04611
10	17	1.31325
10	18	-0.085088
10	19	-0.022865
10	20	-0.224588
10	21	0.028834
10	22	0.525956
10	23	1.07349
10	24	NaN
11	1	-0.142397
11	2	-0.159514
11	3	-0.185169
11	4	-0.102011
11	5	-0.128075
11	6	-0.110142
11	7	-0.147665
11	8	-0.133964
11	9	-0.165027
11	10	0.813222
11	11	1.68889
11	12	2.10513
11	13	2.44031
11	14	2.21268
11	15	2.70006
11	16	0.833354
11	17	1.20357
11	18	-0.207429
11	19	-0.101344
11	20	-0.124427
11	21	-0.027059
11	22	0.280349
11	23	0.785624
11	24	NaN
12	1	-0.061109
12	2	0.041012
12	3	0.020441
12	4	0.028444
12	5	0.303656
12	6	0.327608
12	7	0.018616
12	8	-0.220494
12	9	0.159729
12	10	0.522926
12	11	1.35474
12	12	1.78173
12	13	2.46722
12	14	2.45122
12	15	2.88557
12	16	0.399662
12	17	0.672403
12	18	0.257349
12	19	0.307377
12	20	0.297173
12	21	0.188118
12	22	0.34742
12	23	0.43765
12	24	NaN
13	1	-0.207722
13	2	-0.119062
13	3	-0.33903
13	4	-0.153466
13	5	0.176569
13	6	0.094624
13	7	0.031801
13	8	-0.00058
13	9	0.045653
13	10	0.807434
13	11	1.73308
13	12	1.96529
13	13	2.13713
13	14	2.28845
13	15	2.98831
13	16	0.853599
13	17	1.29916
13	18	0.033471
13	19	-0.022946
13	20	0.025882
13	21	0.057637
13	22	0.334965
13	23	0.572976
13	24	NaN
14	1	-0.18106
14	2	-0.178903
14	3	-0.246993
14	4	-0.068047
14	5	-0.090461
14	6	-0.162247
14	7	-0.305362
14	8	-0.300612
14	9	-0.224959
14	10	0.769183
14	11	1.58573
14	12	2.26661
14	13	2.23917
14	14	2.73146
14	15	2.69634
14	16	0.789872
14	17	1.17718
14	18	-0.149968
14	19	-0.177596
14	20	-0.227041
14	21	-0.153914
14	22	0.302071
14	23	0.787475
14	24	NaN
15	1	-0.089818
15	2	0.15656
15	3	0.067076
15	4	-0.050423
15	5	0.446077
15	6	0.211907
15	7	0.515337
15	8	0.082652
15	9	0.371913
15	10	0.492038
15	11	1.1304
15	12	1.78224
15	13	2.43275
15	14	2.47625
15	15	2.89187
15	16	0.309756
15	17	0.627148
15	18	0.287747
15	19	-0.045581
15	20	-0.042148
15	21	0.379159
15	22	0.126491
15	23	0.472581
15	24	NaN
16	1	-0.129754
16	2	-0.20137
16	3	-0.282962
16	4	-0.058054
16	5	-0.196998
16	6	-0.142096
16	7	-0.175108
16	8	-0.233656
16	9	-0.20917
16	10	0.84654
16	11	1.9581
16	12	1.73746
16	13	2.26185
16	14	2.79342
16	15	2.68651
16	16	0.834871
16	17	1.17851
16	18	-0.22439
16	19	-0.137037
16	20	-0.15357
16	21	-0.130601
16	22	0.276225
16	23	0.802518
16	24	NaN
17	1	-0.09208
17	2	-0.306819
17	3	-0.022984
17	4	-0.076955
17	5	-0.383528
17	6	-0.1275
17	7	0.039569
17	8	-0.44047
17	9	-0.286719
17	10	1.05958
17	11	2.02373
17	12	2.38129
17	13	2.32019
17	14	2.04056
17	15	2.28409
17	16	1.11296
17	17	1.24194
17	18	-0.037081
17	19	-0.067372
17	20	-0.350281
17	21	0.095326
17	22	0.557165
17	23	1.14754
17	24	NaN
18	1	-0.173936
18	2	-0.228646
18	3	-0.177924
18	4	-0.05411
18	5	0.004458
18	6	-0.076303
18	7	-0.012076
18	8	-0.062919
18	9	-0.175047
18	10	0.77038
18	11	1.62752
18	12	2.22914
18	13	2.43913
18	14	2.57948
18	15	2.78499
18	16	0.766348
18	17	1.1493
18	18	-0.211258
18	19	-0.177854
18	20	-0.06878
18	21	0.017548
18	22	0.207197
18	23	0.684247
18	24	NaN
19	1	-0.191058
19	2	-0.121099
19	3	-0.105554
19	4	-0.272922
19	5	0.577929
19	6	0.389014
19	7	-0.207353
19	8	0.078106
19	9	0.184159
19	10	0.553412
19	11	0.752392
19	12	1.1898
19	13	1.98523
19	14	2.15741
19	15	2.60478
19	16	0.253427
19	17	0.51451
19	18	0.05608
19	19	0.313332
19	20	0.021611
19	21	0.302801
19	22	0.096151
19	23	0.242808
19	24	NaN
20	1	-0.173567
20	2	-0.229983
20	3	-0.257343
20	4	-0.172517
20	5	0.085723
20	6	0.049021
20	7	-0.378478
20	8	0.094094
20	9	-0.240692
20	10	0.258827
20	11	1.06113
20	12	1.51388
20	13	2.08671
20	14	2.31613
20	15	2.97875
20	16	0.115431
20	17	0.379533
20	18	0.01153
20	19	-0.164845
20	20	0.048805
20	21	-0.123114
20	22	0.040501
20	23	0.407578
20	24	NaN
21	1	-0.147275
21	2	-0.3558
21	3	-0.256964
21	4	-0.25309
21	5	0.022422
21	6	-0.280518
21	7	-0.018292
21	8	-0.038008
21	9	0.005355
21	10	0.272869
21	11	-0.037117
21	12	0.058363
21	13	0.013501
21	14	-0.080184
21	15	-0.077519
21	16	-0.097879
21	17	0.29184
21	18	0.732937
21	19	1.03005
21	20	1.42196
21	21	-0.133676
21	22	0.080658
21	23	0.21291
21	24	NaN
22	1	-0.192638
22	2	-0.215864
22	3	-0.181072
22	4	-0.162483
22	5	0.204071
22	6	0.307205
22	7	0.224533
22	8	0.195013
22	9	0.262756
22	10	0.161834
22	11	0.135783
22	12	0.156751
22	13	-0.032832
22	14	0.068213
22	15	0.086386
22	16	0.422666
22	17	0.458394
22	18	0.8091
22	19	1.40925
22	20	1.99586
22	21	0.401679
22	22	0.257915
22	23	0.049706
22	24	NaN
23	1	-0.218924
23	2	-0.314228
23	3	-0.335409
23	4	-0.165951
23	5	0.009979
23	6	0.133253
23	7	0.201965
23	8	0.024423
23	9	0.083466
23	10	0.098445
23	11	-0.000312
23	12	0.24555
23	13	0.128241
23	14	-0.076095
23	15	0.112904
23	16	0.179492
23	17	0.280137
23	18	1.18732
23	19	1.67509
23	20	2.13398
23	21	0.124352
23	22	0.083907
23	23	-0.105475
23	24	NaN
24	1	-0.484119
24	2	-0.094702
24	3	-0.253925
24	4	-0.281769
24	5	-0.014821
24	6	-0.009688
24	7	0.157992
24	8	0.13738
24	9	0.062659
24	10	-0.199418
24	11	-0.286104
24	12	-0.162009
24	13	0.016303
24	14	-0.107602
24	15	-0.239973
24	16	0.04311
24	17	0.272447
24	18	1.06052
24	19	1.66083
24	20	2.34645
24	21	0.052386
24	22	-0.001535
24	23	-0.160348
24	24	NaN
25	1	-0.266397
25	2	-0.297402
25	3	-0.222643
25	4	-0.368254
25	5	0.059165
25	6	0.054057
25	7	0.095423
25	8	-0.019658
25	9	-0.054568
25	10	-0.132221
25	11	-0.177934
25	12	-0.07072
25	13	-0.084292
25	14	0.166813
25	15	-0.167629
25	16	0.017563
25	17	0.015131
25	18	0.396513
25	19	1.0807
25	20	1.7585
25	21	0.018158
25	22	0.020499
25	23	-0.046209
25	24	NaN
26	1	-0.196119
26	2	-0.437988
26	3	-0.400606
26	4	-0.512657
26	5	-0.031061
26	6	-0.126081
26	7	-0.052129
26	8	-0.038867
26	9	0.039554
26	10	0.310838
26	11	-0.039615
26	12	-0.059967
26	13	-0.118106
26	14	-0.214552
26	15	0.041328
26	16	0.084313
26	17	-0.026401
26	18	0.765273
26	19	0.76121
26	20	1.37035
26	21	-0.060449
26	22	0.087322
26	23	0.061242
26	24	NaN
27	1	-0.081437
27	2	-0.242675
27	3	-0.163613
27	4	-0.1401
27	5	0.030706
27	6	-0.206498
27	7	-0.021633
27	8	-0.019233
27	9	0.043064
27	10	0.004083
27	11	-0.071178
27	12	-0.057254
27	13	-0.078861
27	14	-0.077305
27	15	-0.146157
27	16	-0.145525
27	17	-0.103401
27	18	1.04446
27	19	1.0736
27	20	1.44264
27	21	-0.20793
27	22	-0.091145
27	23	-0.121278
27	24	NaN
28	1	-0.17218
28	2	-0.421843
28	3	-0.355469
28	4	-0.376055
28	5	-0.051613
28	6	-0.158473
28	7	7.7e-05
28	8	-0.037197
28	9	0.033546
28	10	0.319621
28	11	-0.062115
28	12	0.022149
28	13	0.084034
28	14	-0.029521
28	15	-0.148937
28	16	-0.101025
28	17	0.233868
28	18	0.656298
28	19	0.982772
28	20	1.31794
28	21	-0.065036
28	22	0.09667
28	23	0.155133
28	24	NaN
29	1	0.898654
29	2	0.926599
29	3	1.24067
29	4	1.51507
29	5	-0.026469
29	6	-0.058099
29	7	0.080849
29	8	0.066775
29	9	0.022928
29	10	0.118115
29	11	-0.116585
29	12	-0.045739
29	13	-0.110452
29	14	-0.003289
29	15	0.007593
29	16	-0.020766
29	17	0.087938
29	18	-0.021056
29	19	0.100371
29	20	-0.021779
29	21	-0.032438
29	22	0.029194
29	23	-0.095563
29	24	NaN
30	1	0.964562
30	2	0.940181
30	3	0.916637
30	4	0.825883
30	5	0.036256
30	6	0.174974
30	7	0.129632
30	8	0.154549
30	9	0.120182
30	10	0.332033
30	11	0.178168
30	12	-0.071483
30	13	0.094466
30	14	0.209934
30	15	0.020251
30	16	0.02653
30	17	0.156661
30	18	-0.078733
30	19	0.071017
30	20	-0.066141
30	21	0.124493
30	22	0.137935
30	23	0.037632
30	24	NaN
31	1	0.834903
31	2	0.865886
31	3	0.964972
31	4	0.880768
31	5	0.023683
31	6	-0.146289
31	7	-0.004576
31	8	0.009828
31	9	-0.094479
31	10	-0.124676
31	11	0.102177
31	12	0.028318
31	13	-0.057674
31	14	0.021418
31	15	0.068886
31	16	0.127678
31	17	0.105261
31	18	-0.062329
31	19	0.051659
31	20	0.001301
31	21	-0.077781
31	22	-0.081209
31	23	-0.10214
31	24	NaN
32	1	0.009416
32	2	0.148804
32	3	0.373501
32	4	0.712592
32	5	0.089575
32	6	-0.02102
32	7	0.022829
32	8	-0.009095
32	9	-0.061094
32	10	0.05949
32	11	-0.055059
32	12	-0.059175
32	13	-0.127789
32	14	0.063301
32	15	-0.13215
32	16	0.036564
32	17	-0.010132
32	18	0.077063
32	19	0.041456
32	20	0.056839
32	21	-0.045593
32	22	-0.074312
32	23	-0.210522
32	24	NaN
33	1	0.017897
33	2	0.322353
33	3	0.909359
33	4	1.25205
33	5	-0.098603
33	6	0.254868
33	7	0.136733
33	8	0.082689
33	9	-0.053406
33	10	0.187529
33	11	-0.000824
33	12	-0.013987
33	13	0.032155
33	14	0.084844
33	15	0.038301
33	16	0.032632
33	17	0.083297
33	18	0.107566
33	19	-0.043813
33	20	0.072813
33	21	-0.015008
33	22	-0.006626
33	23	-0.009641
33	24	NaN
34	1	0.819631
34	2	0.847734
34	3	0.848888
34	4	0.835736
34	5	-0.141898
34	6	5.2e-05
34	7	0.008561
34	8	0.028864
34	9	-0.03628
34	10	-0.199845
34	11	-0.277626
34	12	0.135623
34	13	0.161443
34	14	-0.199466
34	15	-0.066163
34	16	0.183673
34	17	0.173328
34	18	-0.071513
34	19	-0.035226
34	20	-0.019295
34	21	0.070454
34	22	-0.066152
34	23	-0.121804
34	24	NaN
35	1	0.431477
35	2	0.31183
35	3	0.465878
35	4	0.770694
35	5	-0.056951
35	6	0.151902
35	7	0.05502
35	8	0.050821
35	9	0.059776
35	10	0.003487
35	11	-0.082451
35	12	0.172728
35	13	0.057651
35	14	0.007338
35	15	-0.008821
35	16	0.018502
35	17	-0.018589
35	18	0.013399
35	19	-0.026702
35	20	0.027684
35	21	0.028832
35	22	0.032616
35	23	-0.019816
35	24	NaN
36	1	0.002166
36	2	0.298448
36	3	0.786625
36	4	1.09481
36	5	-0.074928
36	6	0.039568
36	7	-0.016358
36	8	-0.009403
36	9	-0.018397
36	10	0.307392
36	11	0.032749
36	12	0.053186
36	13	0.002048
36	14	-0.028348
36	15	-0.032713
36	16	0.02991
36	17	0.136987
36	18	-0.002409
36	19	-0.041503
36	20	-0.115807
36	21	0.064403
36	22	-0.004266
36	23	-0.084696
36	24	NaN
37	1	0.902139
37	2	1.27323
37	3	0.915892
37	4	0.6983
37	5	0.255368
37	6	-0.002471
37	7	0.275572
37	8	-0.136668
37	9	-0.143769
37	10	0.128327
37	11	0.068101
37	12	-0.033354
37	13	-0.148629
37	14	0.45174
37	15	0.118958
37	16	0.011361
37	17	0.224985
37	18	-0.102839
37	19	-0.102549
37	20	-0.050366
37	21	0.165067
37	22	0.152335
37	23	-0.176406
37	24	NaN
38	1	0.582124
38	2	0.555659
38	3	0.706156
38	4	0.632834
38	5	-0.058937
38	6	0.039085
38	7	-0.021945
38	8	0.016712
38	9	-0.070344
38	10	0.169175
38	11	-0.060052
38	12	-0.054377
38	13	-0.093518
38	14	-0.077965
38	15	0.085055
38	16	0.005497
38	17	-0.016189
38	18	-0.04263
38	19	-0.044158
38	20	0.019801
38	21	0.084582
38	22	0.055486
38	23	-0.136299
38	24	NaN
39	1	0.710756
39	2	1.23222
39	3	1.48596
39	4	1.11323
39	5	0.013824
39	6	-0.099334
39	7	-0.223183
39	8	0.0253
39	9	-0.116967
39	10	0.028482
39	11	0.122286
39	12	-0.498009
39	13	-0.301282
39	14	0.13905
39	15	0.016436
39	16	-0.195838
39	17	-0.118763
39	18	0.175824
39	19	0.171246
39	20	-0.227894
39	21	-0.174218
39	22	0.033136
39	23	-0.091474
39	24	NaN
40	1	0.702785
40	2	0.825364
40	3	0.995612
40	4	0.902189
40	5	-0.064722
40	6	-0.004579
40	7	-0.015029
40	8	-0.056336
40	9	-0.044834
40	10	0.054275
40	11	-0.12073
40	12	-0.130419
40	13	-0.074573
40	14	-0.474768
40	15	-0.08548
40	16	-0.046655
40	17	-0.123275
40	18	-0.038732
40	19	0.0036
40	20	-0.035105
40	21	-0.086316
40	22	-0.082928
40	23	-0.17536
40	24	NaN
41	1	0.987124
41	2	1.16471
41	3	1.15701
41	4	1.17484
41	5	0.032128
41	6	0.107547
41	7	0.062711
41	8	0.15781
41	9	0.059386
41	10	0.105578
41	11	0.222272
41	12	0.373039
41	13	0.181441
41	14	0.103608
41	15	-0.123329
41	16	0.36905
41	17	0.093262
41	18	-0.037292
41	19	0.098808
41	20	0.092681
41	21	0.171325
41	22	0.101666
41	23	0.00083
41	24	NaN
42	1	0.882179
42	2	1.27144
42	3	1.27244
42	4	1.08208
42	5	0.158443
42	6	0.068324
42	7	0.079097
42	8	0.004692
42	9	0.056274
42	10	-0.21526
42	11	0.251206
42	12	0.04565
42	13	-0.027581
42	14	-0.059536
42	15	0.166801
42	16	0.11778
42	17	0.097302
42	18	-0.060472
42	19	0.227546
42	20	0.014144
42	21	0.163405
42	22	0.034835
42	23	-0.090056
42	24	NaN
43	1	0.02343
43	2	0.322647
43	3	0.7467
43	4	1.1765
43	5	-0.086951
43	6	0.141407
43	7	0.012182
43	8	0.021858
43	9	0.041029
43	10	0.194338
43	11	0.05015
43	12	0.059881
43	13	0.032574
43	14	0.058741
43	15	0.097408
43	16	0.220874
43	17	0.172135
43	18	-0.081964
43	19	-0.011339
43	20	-0.110717
43	21	0.14688
43	22	-0.025388
43	23	-0.084308
43	24	NaN
44	1	0.018216
44	2	0.253543
44	3	0.68446
44	4	0.957821
44	5	-0.057988
44	6	0.119077
44	7	0.084954
44	8	0.077114
44	9	-0.115705
44	10	-0.165224
44	11	-0.001858
44	12	0.102938
44	13	-0.069654
44	14	-0.095848
44	15	-0.046888
44	16	-0.045437
44	17	0.103939
44	18	0.068521
44	19	0.104638
44	20	-0.085874
44	21	0.029276
44	22	-0.04122
44	23	-0.088892
44	24	NaN
45	1	0.486291
45	2	0.585084
45	3	0.759217
45	4	0.57417
45	5	-0.248504
45	6	0.108208
45	7	-0.124174
45	8	-0.018492
45	9	-0.138093
45	10	0.132975
45	11	0.014795
45	12	0.137722
45	13	-0.017322
45	14	0.029905
45	15	-0.025591
45	16	0.092686
45	17	0.015391
45	18	-0.094962
45	19	-0.019117
45	20	-0.048198
45	21	0.03553
45	22	0.007065
45	23	-0.026552
45	24	NaN
46	1	0.37809
46	2	0.605102
46	3	0.82459
46	4	1.03428
46	5	-0.008521
46	6	0.091256
46	7	0.132532
46	8	0.233071
46	9	0.051505
46	10	0.183867
46	11	0.037425
46	12	0.208637
46	13	0.004944
46	14	0.079047
46	15	0.003696
46	16	0.017837
46	17	0.52643
46	18	0.09172
46	19	0.039487
46	20	-0.003363
46	21	0.04364
46	22	0.045241
46	23	0.166212
46	24	NaN
47	1	0.548628
47	2	0.619163
47	3	0.820565
47	4	0.610079
47	5	-0.02757
47	6	0.092229
47	7	0.03753
47	8	-0.009441
47	9	0.017481
47	10	0.033803
47	11	-0.025502
47	12	-0.028237
47	13	-0.062195
47	14	-0.085811
47	15	-0.031199
47	16	0.163808
47	17	0.199188
47	18	-0.051347
47	19	0.005152
47	20	0.015042
47	21	0.11498
47	22	0.009256
47	23	-0.010026
47	24	NaN
48	1	0.130542
48	2	0.866236
48	3	1.24232
48	4	1.61565
48	5	-0.358434
48	6	-0.00886
48	7	0.263802
48	8	-0.190909
48	9	-0.299775
48	10	-0.345151
48	11	-0.147917
48	12	-0.177043
48	13	0.184469
48	14	0.218762
48	15	-0.155403
48	16	-0.119556
48	17	-0.241751
48	18	-0.225858
48	19	-0.17327
48	20	-0.22008
48	21	-0.215096
48	22	-0.231755
48	23	-0.210239
48	24	NaN
49	1	0.604422
49	2	0.579891
49	3	0.717218
49	4	0.577486
49	5	-0.125864
49	6	-0.085308
49	7	-0.106393
49	8	-0.072545
49	9	-0.09385
49	10	0.105163
49	11	-0.211336
49	12	0.01865
49	13	-0.095368
49	14	0.059734
49	15	0.027817
49	16	-0.080423
49	17	0.027823
49	18	-0.07232
49	19	0.035651
49	20	-0.137425
49	21	-0.035715
49	22	-0.106429
49	23	-0.030932
49	24	NaN
50	1	0.920327
50	2	0.947711
50	3	0.946009
50	4	0.790057
50	5	-0.067563
50	6	0.054764
50	7	0.073402
50	8	-0.04526
50	9	0.002985
50	10	0.064974
50	11	0.108517
50	12	0.009209
50	13	-0.137927
50	14	-0.028143
50	15	0.040646
50	16	0.096365
50	17	0.087644
50	18	-0.061395
50	19	0.004922
50	20	-0.029844
50	21	0.035587
50	22	-0.030176
50	23	-0.212806
50	24	NaN
51	1	0.932209
51	2	1.08338
51	3	1.34791
51	4	1.45615
51	5	-0.055493
51	6	-0.107167
51	7	0.037701
51	8	0.004299
51	9	-0.047772
51	10	0.03798
51	11	-0.055368
51	12	0.051757
51	13	0.031548
51	14	0.078003
51	15	-0.041916
51	16	0.061597
51	17	-0.011946
51	18	-0.042293
51	19	-0.028759
51	20	-0.059833
51	21	-0.063024
51	22	-0.076499
51	23	-0.140716
51	24	NaN
52	1	0.729192
52	2	0.905747
52	3	1.0183
52	4	1.05883
52	5	0.009113
52	6	0.060014
52	7	0.046409
52	8	0.065582
52	9	-0.00026
52	10	-0.065267
52	11	-0.039917
52	12	0.108543
52	13	0.02793
52	14	0.01692
52	15	-0.085601
52	16	-0.091556
52	17	0.102192
52	18	-0.030844
52	19	-0.002588
52	20	-0.01419
52	21	-0.017555
52	22	-0.041288
52	23	-0.110384
52	24	NaN
53	1	0.336522
53	2	0.336913
53	3	0.723614
53	4	0.891914
53	5	-0.017065
53	6	-0.048045
53	7	0.074933
53	8	0.110427
53	9	0.040894
53	10	0.128977
53	11	-0.032425
53	12	-0.120584
53	13	-0.022982
53	14	-0.026481
53	15	-0.145224
53	16	0.039052
53	17	0.140002
53	18	-0.056299
53	19	0.037386
53	20	-0.01209
53	21	0.006283
53	22	0.098443
53	23	-0.01109
53	24	NaN
54	1	0.472455
54	2	0.397506
54	3	0.57804
54	4	0.700942
54	5	-0.022524
54	6	0.012983
54	7	0.010585
54	8	0.077689
54	9	0.017035
54	10	-0.003548
54	11	-0.095422
54	12	-0.010576
54	13	-0.03384
54	14	0.028956
54	15	0.012937
54	16	0.029811
54	17	0.043488
54	18	0.004046
54	19	-0.003989
54	20	-0.004138
54	21	0.03419
54	22	0.006553
54	23	-0.007405
54	24	NaN
55	1	-0.067008
55	2	-0.250217
55	3	-0.132062
55	4	-0.05105
55	5	0.899842
55	6	1.14397
55	7	-0.097171
55	8	-0.051676
55	9	-0.057099
55	10	-0.025619
55	11	-0.166426
55	12	-0.113201
55	13	-0.158661
55	14	0.024579
55	15	-0.259881
55	16	-0.18096
55	17	-0.163721
55	18	-0.056429
55	19	-0.020673
55	20	-0.040912
55	21	-0.24453
55	22	-0.045607
55	23	-0.076386
55	24	NaN
56	1	0.034448
56	2	-0.025111
56	3	0.043386
56	4	0.072736
56	5	0.931706
56	6	1.20357
56	7	-0.078745
56	8	-0.055858
56	9	-0.095902
56	10	-0.252793
56	11	-0.140424
56	12	-0.11243
56	13	0.038394
56	14	0.158899
56	15	-0.172292
56	16	-0.173828
56	17	-0.167077
56	18	-0.034408
56	19	-0.068656
56	20	-0.046039
56	21	-0.190234
56	22	-0.051148
56	23	0.108619
56	24	NaN
57	1	-0.093497
57	2	-0.035873
57	3	0.067414
57	4	0.023153
57	5	-0.077759
57	6	0.01314
57	7	-0.134892
57	8	-0.077223
57	9	-0.073574
57	10	-0.3187
57	11	-0.239108
57	12	0.019756
57	13	-0.247752
57	14	-0.391651
57	15	-0.153635
57	16	-0.083281
57	17	0.009794
57	18	-0.18373
57	19	0.034315
57	20	-0.058373
57	21	0.766901
57	22	1.52113
57	23	2.05998
57	24	NaN
58	1	0.042939
58	2	0.048317
58	3	0.022403
58	4	0.052016
58	5	-0.037241
58	6	-0.153164
58	7	-0.003255
58	8	0.052526
58	9	-0.058294
58	10	-0.259376
58	11	-0.043193
58	12	-0.175958
58	13	-0.02001
58	14	0.080903
58	15	-0.176445
58	16	-0.047774
58	17	-0.086522
58	18	0.017604
58	19	0.021427
58	20	0.012073
58	21	0.530736
58	22	0.969596
58	23	1.03456
58	24	NaN
59	1	NaN
59	2	NaN
59	3	NaN
59	4	NaN
59	5	NaN
59	6	NaN
59	7	NaN
59	8	NaN
59	9	NaN
59	10	NaN
59	11	NaN
59	12	NaN
59	13	NaN
59	14	NaN
59	15	NaN
59	16	NaN
59	17	NaN
59	18	NaN
59	19	NaN
59	20	NaN
59	21	NaN
59	22	NaN
59	23	NaN
59	24	NaN

## Sheet: Fig3f
Name: Enrichment R34-R149
Class: matlab.graphics.illustration.Legend
Class: matlab.graphics.axis.Axes
Class: matlab.graphics.chart.primitive.Line
Selection Round	Relative Abundance
12.5	0
12.5	0.01
Class: matlab.graphics.chart.primitive.Line
Selection Round	Relative Abundance
7.5	0
7.5	0.01
Class: matlab.graphics.primitive.Line
Selection Round	Relative Abundance
15	0
16	0
Class: matlab.graphics.primitive.Line
Selection Round	Relative Abundance
14	0
15	0
Class: matlab.graphics.primitive.Line
Selection Round	Relative Abundance
13	0
14	0
Class: matlab.graphics.primitive.Line
Selection Round	Relative Abundance
12	0.000483
13	0
Class: matlab.graphics.primitive.Line
Selection Round	Relative Abundance
11	0.000211
12	0.000483
Class: matlab.graphics.primitive.Line
Selection Round	Relative Abundance
10	0.000213
11	0.000211
Class: matlab.graphics.primitive.Line
Selection Round	Relative Abundance
9	0.000366
10	0.000213
Class: matlab.graphics.primitive.Line
Selection Round	Relative Abundance
8	0.000228
9	0.000366
Class: matlab.graphics.primitive.Line
Selection Round	Relative Abundance
7	0
8	0.000228
Class: matlab.graphics.primitive.Line
Selection Round	Relative Abundance
6	0
7	0
Class: matlab.graphics.primitive.Line
Selection Round	Relative Abundance
5	0
6	0
Class: matlab.graphics.primitive.Line
Selection Round	Relative Abundance
4	0
5	0
Class: matlab.graphics.primitive.Line
Selection Round	Relative Abundance
3	0
4	0
Class: matlab.graphics.primitive.Line
Selection Round	Relative Abundance
2	0
3	0
Class: matlab.graphics.primitive.Line
Selection Round	Relative Abundance
1	0
2	0
Class: matlab.graphics.chart.primitive.ErrorBar
Selection Round	Relative Abundance	Lower	Upper
1	0	0	0
2	0	0	0
3	0	0	0
4	0	0	0
5	0	0	0
6	0	0	0
7	0	0	0
8	0.000228	8e-06	8e-06
9	0.000366	1e-05	1e-05
10	0.000213	7e-06	7e-06
11	0.000211	8e-06	8e-06
12	0.000483	1e-05	1e-05
13	0	0	0
14	0	0	0
15	0	0	0
16	0	0	0
Class: matlab.graphics.primitive.Line
Selection Round	Relative Abundance
15	0
16	0
Class: matlab.graphics.primitive.Line
Selection Round	Relative Abundance
14	0
15	0
Class: matlab.graphics.primitive.Line
Selection Round	Relative Abundance
13	0
14	0
Class: matlab.graphics.primitive.Line
Selection Round	Relative Abundance
12	0
13	0
Class: matlab.graphics.primitive.Line
Selection Round	Relative Abundance
11	0
12	0
Class: matlab.graphics.primitive.Line
Selection Round	Relative Abundance
10	0
11	0
Class: matlab.graphics.primitive.Line
Selection Round	Relative Abundance
9	1e-06
10	0
Class: matlab.graphics.primitive.Line
Selection Round	Relative Abundance
8	0
9	1e-06
Class: matlab.graphics.primitive.Line
Selection Round	Relative Abundance
7	0.000891
8	0
Class: matlab.graphics.primitive.Line
Selection Round	Relative Abundance
6	0.000825
7	0.000891
Class: matlab.graphics.primitive.Line
Selection Round	Relative Abundance
5	0.000386
6	0.000825
Class: matlab.graphics.primitive.Line
Selection Round	Relative Abundance
4	0.000122
5	0.000386
Class: matlab.graphics.primitive.Line
Selection Round	Relative Abundance
3	9.3e-05
4	0.000122
Class: matlab.graphics.primitive.Line
Selection Round	Relative Abundance
2	6.5e-05
3	9.3e-05
Class: matlab.graphics.primitive.Line
Selection Round	Relative Abundance
1	6.7e-05
2	6.5e-05
Class: matlab.graphics.chart.primitive.ErrorBar
Selection Round	Relative Abundance	Lower	Upper
1	6.7e-05	6e-06	6e-06
2	6.5e-05	4e-06	4e-06
3	9.3e-05	4e-06	4e-06
4	0.000122	5e-06	5e-06
5	0.000386	1.7e-05	1.7e-05
6	0.000825	1.7e-05	1.7e-05
7	0.000891	1.3e-05	1.3e-05
8	0	0	0
9	1e-06	1e-06	1e-06
10	0	0	0
11	0	0	0
12	0	0	0
13	0	0	0
14	0	0	0
15	0	0	0
16	0	0	0
Class: matlab.graphics.primitive.Line
Selection Round	Relative Abundance
15	0
16	0
Class: matlab.graphics.primitive.Line
Selection Round	Relative Abundance
14	0
15	0
Class: matlab.graphics.primitive.Line
Selection Round	Relative Abundance
13	0
14	0
Class: matlab.graphics.primitive.Line
Selection Round	Relative Abundance
12	0
13	0
Class: matlab.graphics.primitive.Line
Selection Round	Relative Abundance
11	0
12	0
Class: matlab.graphics.primitive.Line
Selection Round	Relative Abundance
10	0
11	0
Class: matlab.graphics.primitive.Line
Selection Round	Relative Abundance
9	1e-06
10	0
Class: matlab.graphics.primitive.Line
Selection Round	Relative Abundance
8	0
9	1e-06
Class: matlab.graphics.primitive.Line
Selection Round	Relative Abundance
7	0.002625
8	0
Class: matlab.graphics.primitive.Line
Selection Round	Relative Abundance
6	0.002741
7	0.002625
Class: matlab.graphics.primitive.Line
Selection Round	Relative Abundance
5	0.001958
6	0.002741
Class: matlab.graphics.primitive.Line
Selection Round	Relative Abundance
4	0.000581
5	0.001958
Class: matlab.graphics.primitive.Line
Selection Round	Relative Abundance
3	0.000459
4	0.000581
Class: matlab.graphics.primitive.Line
Selection Round	Relative Abundance
2	0.000239
3	0.000459
Class: matlab.graphics.primitive.Line
Selection Round	Relative Abundance
1	0.000161
2	0.000239
Class: matlab.graphics.chart.primitive.ErrorBar
Selection Round	Relative Abundance	Lower	Upper
1	0.000161	1e-05	1e-05
2	0.000239	8e-06	8e-06
3	0.000459	9e-06	9e-06
4	0.000581	1.1e-05	1.1e-05
5	0.001958	3.8e-05	3.8e-05
6	0.002741	3e-05	3e-05
7	0.002625	2.2e-05	2.2e-05
8	0	0	0
9	1e-06	1e-06	1e-06
10	0	0	0
11	0	0	0
12	0	0	0
13	0	0	0
14	0	0	0
15	0	0	0
16	0	0	0
Class: matlab.graphics.primitive.Line
Selection Round	Relative Abundance
15	3.3e-05
16	4.7e-05
Class: matlab.graphics.primitive.Line
Selection Round	Relative Abundance
14	3e-05
15	3.3e-05
Class: matlab.graphics.primitive.Line
Selection Round	Relative Abundance
13	2.1e-05
14	3e-05
Class: matlab.graphics.primitive.Line
Selection Round	Relative Abundance
12	0
13	2.1e-05
Class: matlab.graphics.primitive.Line
Selection Round	Relative Abundance
11	0
12	0
Class: matlab.graphics.primitive.Line
Selection Round	Relative Abundance
10	0
11	0
Class: matlab.graphics.primitive.Line
Selection Round	Relative Abundance
9	1e-06
10	0
Class: matlab.graphics.primitive.Line
Selection Round	Relative Abundance
8	0
9	1e-06
Class: matlab.graphics.primitive.Line
Selection Round	Relative Abundance
7	0
8	0
Class: matlab.graphics.primitive.Line
Selection Round	Relative Abundance
6	0
7	0
Class: matlab.graphics.primitive.Line
Selection Round	Relative Abundance
5	2.5e-05
6	0
Class: matlab.graphics.primitive.Line
Selection Round	Relative Abundance
4	0
5	2.5e-05
Class: matlab.graphics.primitive.Line
Selection Round	Relative Abundance
3	0
4	0
Class: matlab.graphics.primitive.Line
Selection Round	Relative Abundance
2	0
3	0
Class: matlab.graphics.primitive.Line
Selection Round	Relative Abundance
1	2e-06
2	0
Class: matlab.graphics.chart.primitive.ErrorBar
Selection Round	Relative Abundance	Lower	Upper
1	2e-06	1e-06	1e-06
2	0	0	0
3	0	0	0
4	0	0	0
5	2.5e-05	4e-06	4e-06
6	0	0	0
7	0	0	0
8	0	0	0
9	1e-06	1e-06	1e-06
10	0	0	0
11	0	0	0
12	0	0	0
13	2.1e-05	3e-06	3e-06
14	3e-05	3e-06	3e-06
15	3.3e-05	3e-06	3e-06
16	4.7e-05	3e-06	3e-06
Class: matlab.graphics.primitive.Line
Selection Round	Relative Abundance
15	0.004046
16	0.005641
Class: matlab.graphics.primitive.Line
Selection Round	Relative Abundance
14	0.00257
15	0.004046
Class: matlab.graphics.primitive.Line
Selection Round	Relative Abundance
13	0.001779
14	0.00257
Class: matlab.graphics.primitive.Line
Selection Round	Relative Abundance
12	2.1e-05
13	0.001779
Class: matlab.graphics.primitive.Line
Selection Round	Relative Abundance
11	2e-06
12	2.1e-05
Class: matlab.graphics.primitive.Line
Selection Round	Relative Abundance
10	2e-06
11	2e-06
Class: matlab.graphics.primitive.Line
Selection Round	Relative Abundance
9	2e-06
10	2e-06
Class: matlab.graphics.primitive.Line
Selection Round	Relative Abundance
8	2e-06
9	2e-06
Class: matlab.graphics.primitive.Line
Selection Round	Relative Abundance
7	0
8	2e-06
Class: matlab.graphics.primitive.Line
Selection Round	Relative Abundance
6	0
7	0
Class: matlab.graphics.primitive.Line
Selection Round	Relative Abundance
5	4.8e-05
6	0
Class: matlab.graphics.primitive.Line
Selection Round	Relative Abundance
4	0
5	4.8e-05
Class: matlab.graphics.primitive.Line
Selection Round	Relative Abundance
3	0
4	0
Class: matlab.graphics.primitive.Line
Selection Round	Relative Abundance
2	0
3	0
Class: matlab.graphics.primitive.Line
Selection Round	Relative Abundance
1	1e-06
2	0
Class: matlab.graphics.chart.primitive.ErrorBar
Selection Round	Relative Abundance	Lower	Upper
1	1e-06	1e-06	1e-06
2	0	0	0
3	0	0	0
4	0	0	0
5	4.8e-05	6e-06	6e-06
6	0	0	0
7	0	0	0
8	2e-06	1e-06	1e-06
9	2e-06	1e-06	1e-06
10	2e-06	1e-06	1e-06
11	2e-06	1e-06	1e-06
12	2.1e-05	3e-06	3e-06
13	0.001779	2.4e-05	2.4e-05
14	0.00257	2.6e-05	2.6e-05
15	0.004046	3e-05	3e-05
16	0.005641	3.8e-05	3.8e-05
Class: matlab.graphics.primitive.Line
Selection Round	Relative Abundance
15	0
16	0
Class: matlab.graphics.primitive.Line
Selection Round	Relative Abundance
14	0
15	0
Class: matlab.graphics.primitive.Line
Selection Round	Relative Abundance
13	0
14	0
Class: matlab.graphics.primitive.Line
Selection Round	Relative Abundance
12	0.000209
13	0
Class: matlab.graphics.primitive.Line
Selection Round	Relative Abundance
11	0.000184
12	0.000209
Class: matlab.graphics.primitive.Line
Selection Round	Relative Abundance
10	0.000121
11	0.000184
Class: matlab.graphics.primitive.Line
Selection Round	Relative Abundance
9	0.000118
10	0.000121
Class: matlab.graphics.primitive.Line
Selection Round	Relative Abundance
8	7.8e-05
9	0.000118
Class: matlab.graphics.primitive.Line
Selection Round	Relative Abundance
7	0
8	7.8e-05
Class: matlab.graphics.primitive.Line
Selection Round	Relative Abundance
6	0
7	0
Class: matlab.graphics.primitive.Line
Selection Round	Relative Abundance
5	2.9e-05
6	0
Class: matlab.graphics.primitive.Line
Selection Round	Relative Abundance
4	0
5	2.9e-05
Class: matlab.graphics.primitive.Line
Selection Round	Relative Abundance
3	0
4	0
Class: matlab.graphics.primitive.Line
Selection Round	Relative Abundance
2	0
3	0
Class: matlab.graphics.primitive.Line
Selection Round	Relative Abundance
1	1e-06
2	0
Class: matlab.graphics.chart.primitive.ErrorBar
Selection Round	Relative Abundance	Lower	Upper
1	1e-06	1e-06	1e-06
2	0	0	0
3	0	0	0
4	0	0	0
5	2.9e-05	5e-06	5e-06
6	0	0	0
7	0	0	0
8	7.8e-05	5e-06	5e-06
9	0.000118	1e-05	1e-05
10	0.000121	7e-06	7e-06
11	0.000184	8e-06	8e-06
12	0.000209	9e-06	9e-06
13	0	0	0
14	0	0	0
15	0	0	0
16	0	0	0
Class: matlab.graphics.primitive.Line
Selection Round	Relative Abundance
15	0
16	0
Class: matlab.graphics.primitive.Line
Selection Round	Relative Abundance
14	0
15	0
Class: matlab.graphics.primitive.Line
Selection Round	Relative Abundance
13	0
14	0
Class: matlab.graphics.primitive.Line
Selection Round	Relative Abundance
12	0.000105
13	0
Class: matlab.graphics.primitive.Line
Selection Round	Relative Abundance
11	5.1e-05
12	0.000105
Class: matlab.graphics.primitive.Line
Selection Round	Relative Abundance
10	4.9e-05
11	5.1e-05
Class: matlab.graphics.primitive.Line
Selection Round	Relative Abundance
9	3.6e-05
10	4.9e-05
Class: matlab.graphics.primitive.Line
Selection Round	Relative Abundance
8	3.3e-05
9	3.6e-05
Class: matlab.graphics.primitive.Line
Selection Round	Relative Abundance
7	0
8	3.3e-05
Class: matlab.graphics.primitive.Line
Selection Round	Relative Abundance
6	0
7	0
Class: matlab.graphics.primitive.Line
Selection Round	Relative Abundance
5	7e-06
6	0
Class: matlab.graphics.primitive.Line
Selection Round	Relative Abundance
4	0
5	7e-06
Class: matlab.graphics.primitive.Line
Selection Round	Relative Abundance
3	0
4	0
Class: matlab.graphics.primitive.Line
Selection Round	Relative Abundance
2	0
3	0
Class: matlab.graphics.primitive.Line
Selection Round	Relative Abundance
1	1e-06
2	0
Class: matlab.graphics.chart.primitive.ErrorBar
Selection Round	Relative Abundance	Lower	Upper
1	1e-06	1e-06	1e-06
2	0	0	0
3	0	0	0
4	0	0	0
5	7e-06	2e-06	2e-06
6	0	0	0
7	0	0	0
8	3.3e-05	3e-06	3e-06
9	3.6e-05	6e-06	6e-06
10	4.9e-05	4e-06	4e-06
11	5.1e-05	4e-06	4e-06
12	0.000105	7e-06	7e-06
13	0	0	0
14	0	0	0
15	0	0	0
16	0	0	0

[truncated: 28 more sheets: Fig 4b-g,ij, Fig4k, FigS3di, FigS3dii, FigS3ei, FigS3eii, FigS3fi, FigS3fii, FigS5, FigS6a, FigS6b, FigS6c, FigS6d, FigS6e, FigS6f, FigS7, FigS10ai, FigS10aii, FigS10bi, FigS10bii …]
